# Supplementary material for: Bis(μ2-phenyl­tellurolato)bis­(phenyl­tellurolato)tetra-μ3-tellurido-hexa­kis(triphenyl­phosphine)hexa­palladium(II) benzene nona­solvate
Source: Acta Crystallogr Sect E Struct Rep Online. 2010 Jan 13;66(Pt 2):m147. doi: 10.1107/S1600536810000206 (PMC2979904; doi:10.1107/S1600536810000206)
Supplement: Supplementary file 1 [file e-66-0m147-sup1.cif]

##############################################################################
###                                                                        ###
###        Electronic paper (Acta Crystallographica Section E)             ###
###                                                                        ###
##############################################################################
#                                                                            #
# This CIF contains the data in a paper accepted for publication in Acta     #
# Crystallographica Section E. It conforms to the requirements of Notes      #
# for Authors for Section E, and has been peer reviewed under the auspices   #
# of the IUCr Commission on Journals.                                        #
#                                                                            #
# Full details of the Crystallographic Information File format               #
# are given in the paper "The Crystallographic Information File (CIF):       #
# a New Standard Archive File for Crystallography" by S. R. Hall, F. H.      #
# Allen and I. D. Brown [Acta Cryst. (1991), A47, 655-685].                  #
#                                                                            #
# The current version of the core CIF dictionary is obtainable from          #
# ftp://ftp.iucr.org/pub/cif_core.dic. The current version number is 2.4.    #
#                                                                            #
# Software is freely available for graphical display of the structure(s) in  #
# this CIF.  For information consult the CIF home page http://www.iucr.org/  #
# cif/home.html                                                              #
#                                                                            #
# This file may be used for bona fide research purposes within the           #
# scientific community so long as proper attribution is given to the journal # 
# article from which it was obtained.                                        #
#                                                                            #
##############################################################################
                                             
data_I
_audit_creation_method     SHELXL-97
_chemical_name_systematic
;
Bis(\m~2~-benzenetellurolato)bis(benzenetellurolato)tetra-\m~3~-tellurido-
hexakis(triphenylphosphine)hexapalladium(II) benzene nonasolvate
;
_chemical_name_common     ?
_chemical_formula_moiety     'C132 H110 P6 Pd6 Te8, 9(C6 H6)'
_chemical_formula_sum     'C186 H164 P6 Pd6 Te8'
_chemical_formula_iupac     '[Pd6 (C6 H5 Te)4 Te4 (C18 H15 P)6], 9C6 H6'
_chemical_formula_weight     4244.19
_chemical_melting_point     ?
_symmetry_cell_setting     triclinic
_symmetry_space_group_name_H-M     'P -1'
_symmetry_space_group_name_Hall     '-P 1'
loop_
    _symmetry_equiv_pos_as_xyz
    'x, y, z'
    '-x, -y, -z'
_cell_length_a     16.8836(3)
_cell_length_b     17.2857(3)
_cell_length_c     18.1216(3)
_cell_angle_alpha     81.9080(10)
_cell_angle_beta     62.3850(10)
_cell_angle_gamma     61.4710(10)
_cell_volume     4095.06(12)
_cell_formula_units_Z     1
_cell_measurement_reflns_used     12698
_cell_measurement_theta_min     2.75
_cell_measurement_theta_max     26.00
_cell_measurement_temperature     120(2)
_exptl_crystal_description     plate
_exptl_crystal_colour     red
_exptl_crystal_size_max     0.25
_exptl_crystal_size_mid     0.15
_exptl_crystal_size_min     0.15
_exptl_crystal_density_diffrn     1.721
_exptl_crystal_density_meas     ?
_exptl_crystal_density_method     'not measured'
_exptl_crystal_F_000     2062
_exptl_absorpt_coefficient_mu     2.152
_exptl_absorpt_correction_type     psi-scan
_exptl_absorpt_process_details     '(SHELXTL; Sheldrick, 2008)'
_exptl_absorpt_correction_T_min     0.615
_exptl_absorpt_correction_T_max     0.738
_exptl_special_details
;
;
_diffrn_ambient_temperature     120(2)
_diffrn_radiation_type     MoK\a
_diffrn_radiation_wavelength     0.71073
_diffrn_radiation_source     'fine-focus sealed tube'
_diffrn_radiation_monochromator     graphite
_diffrn_measurement_device_type     'Nonius KappaCCD'
_diffrn_measurement_method     '\f scans, and \w scans with \k offsets'
_diffrn_detector_area_resol_mean     ?
_diffrn_reflns_number     79007
_diffrn_reflns_av_R_equivalents     0.0679
_diffrn_reflns_av_sigmaI/netI     0.0515
_diffrn_reflns_theta_min     2.75
_diffrn_reflns_theta_max     26.00
_diffrn_reflns_theta_full     26.00
_diffrn_measured_fraction_theta_max     0.998
_diffrn_measured_fraction_theta_full     0.998
_diffrn_reflns_limit_h_min     -20
_diffrn_reflns_limit_h_max     20
_diffrn_reflns_limit_k_min     -21
_diffrn_reflns_limit_k_max     21
_diffrn_reflns_limit_l_min     -22
_diffrn_reflns_limit_l_max     22
_diffrn_standards_number     ?
_diffrn_standards_interval_count     ?
_diffrn_standards_interval_time     ?
_diffrn_standards_decay_%     ?
_refine_special_details
;
Refinement of <i>F</i>^2^ against ALL reflections. The weighted <i>R</i>-factor
<i>wR</i> and goodness of fit <i>S</i> are based on <i>F</i>^2^, conventional
<i>R</i>-factors <i>R</i> are based on <i>F</i>, with <i>F</i> set to zero for
negative <i>F</i>^2^. The threshold expression of <i>F</i>^2^ >
\s(<i>F</i>^2^) is used only for calculating <i>R</i>-factors(gt) <i>etc</i>.
and is not relevant to the choice of reflections for refinement.
<i>R</i>-factors based on <i>F</i>^2^ are statistically about twice as large
as those based on <i>F</i>, and <i>R</i>- factors based on ALL data will be
even larger.
;
_reflns_number_total     16088
_reflns_number_gt     12698
_reflns_threshold_expression     I>2\s(I)
_refine_ls_structure_factor_coef     Fsqd
_refine_ls_matrix_type     full
_refine_ls_R_factor_all     0.0500
_refine_ls_R_factor_gt     0.0309
_refine_ls_wR_factor_gt     0.0572
_refine_ls_wR_factor_ref     0.0616
_refine_ls_goodness_of_fit_ref     1.015
_refine_ls_restrained_S_all     1.015
_refine_ls_number_reflns     16088
_refine_ls_number_parameters     938
_refine_ls_number_restraints     0
_refine_ls_hydrogen_treatment     constr
_refine_ls_weighting_scheme     calc
_refine_ls_weighting_details
         'calc w=1/[\s^2^(Fo^2^)+(0.0232P)^2^+2.3871P] where P=(Fo^2^+2Fc^2^)/3'
_atom_sites_solution_hydrogens     geom
_atom_sites_solution_primary     direct
_atom_sites_solution_secondary     difmap
_refine_ls_shift/su_max     0.001
_refine_ls_shift/su_mean     0.000
_refine_diff_density_max     0.664
_refine_diff_density_min     -0.927
_refine_ls_extinction_method     none
_refine_ls_extinction_coef     ?
loop_
    _atom_type_symbol
    _atom_type_description
    _atom_type_scat_dispersion_real
    _atom_type_scat_dispersion_imag
    _atom_type_scat_source
    'C' 'C' 0.0033 0.0016
                         'International Tables Vol C Tables 4.2.6.8 and 6.1.1.4'
    'H' 'H' 0.0000 0.0000
                         'International Tables Vol C Tables 4.2.6.8 and 6.1.1.4'
    'P' 'P' 0.1023 0.0942
                         'International Tables Vol C Tables 4.2.6.8 and 6.1.1.4'
    'Pd' 'Pd' -0.9988 1.0072
                         'International Tables Vol C Tables 4.2.6.8 and 6.1.1.4'
    'Te' 'Te' -0.5308 1.6751
                         'International Tables Vol C Tables 4.2.6.8 and 6.1.1.4'
_computing_data_collection     'COLLECT (Nonius, 1998)'
_computing_cell_refinement     'DENZO-SMN (Otwinowski & Minor, 1997)'
_computing_data_reduction     'DENZO-SMN (Otwinowski & Minor, 1997)'
_computing_structure_solution     'SHELXS97 (Sheldrick, 2008)'
_computing_structure_refinement     'SHELXL97 (Sheldrick, 2008)'
_computing_molecular_graphics     'DIAMOND (Brandenburg & Berndt, 1999)'
_computing_publication_material     'WinGX (Farrugia, 1999)'
loop_
    _atom_site_type_symbol
    _atom_site_label
    _atom_site_fract_x
    _atom_site_fract_y
    _atom_site_fract_z
    _atom_site_U_iso_or_equiv
    _atom_site_adp_type
    _atom_site_calc_flag
    _atom_site_refinement_flags
    _atom_site_occupancy
    _atom_site_disorder_assembly
    _atom_site_disorder_group
    Pd Pd1 0.344230(19) 0.152782(17) 0.025197(17) 0.01242(6) Uani d . 1 . .
    Pd Pd2 0.259693(19) 0.173945(17) 0.238351(18) 0.01449(7) Uani d . 1 . .
    Pd Pd3 0.333793(18) -0.026436(16) 0.110705(17) 0.01212(6) Uani d . 1 . .
    Te Te1 0.500965(16) 0.175025(14) -0.081148(15) 0.01468(6) Uani d . 1 . .
    Te Te2 0.377353(19) 0.160500(17) 0.302342(18) 0.02665(7) Uani d . 1 . .
    Te Te3 0.425242(16) 0.055640(14) 0.119977(15) 0.01252(6) Uani d . 1 . .
    Te Te4 0.194736(16) 0.137658(14) 0.150057(15) 0.01342(6) Uani d . 1 . .
    P P1 0.25377(7) 0.23743(6) -0.04461(6) 0.0158(2) Uani d . 1 . .
    P P2 0.10855(7) 0.29098(6) 0.32256(6) 0.0172(2) Uani d . 1 . .
    P P3 0.23063(7) -0.07616(6) 0.10816(6) 0.0153(2) Uani d . 1 . .
    C C11 0.4876(2) 0.2676(2) -0.0037(2) 0.0196(9) Uani d . 1 . .
    C C12 0.4695(3) 0.3513(2) -0.0299(3) 0.0258(10) Uani d . 1 . .
    H H12 0.4624 0.3657 -0.0798 0.031 Uiso calc R 1 . .
    C C13 0.4617(3) 0.4138(3) 0.0169(3) 0.0347(11) Uani d . 1 . .
    H H13 0.4475 0.4715 -0.0002 0.042 Uiso calc R 1 . .
    C C14 0.4744(3) 0.3928(3) 0.0880(3) 0.0365(12) Uani d . 1 . .
    H H14 0.4720 0.4349 0.1186 0.044 Uiso calc R 1 . .
    C C15 0.4909(3) 0.3097(3) 0.1147(3) 0.0341(11) Uani d . 1 . .
    H H15 0.4985 0.2953 0.1644 0.041 Uiso calc R 1 . .
    C C16 0.4963(3) 0.2478(3) 0.0693(3) 0.0252(9) Uani d . 1 . .
    H H16 0.5061 0.1914 0.0886 0.030 Uiso calc R 1 . .
    C C21 0.3106(3) 0.2691(3) 0.3930(3) 0.0272(10) Uani d . 1 . .
    C C22 0.3263(3) 0.3421(3) 0.3683(3) 0.0364(11) Uani d . 1 . .
    H H22 0.3628 0.3459 0.3105 0.044 Uiso calc R 1 . .
    C C23 0.2895(4) 0.4093(3) 0.4264(3) 0.0478(13) Uani d . 1 . .
    H H23 0.3003 0.4593 0.4081 0.057 Uiso calc R 1 . .
    C C24 0.2374(4) 0.4053(3) 0.5106(3) 0.0466(13) Uani d . 1 . .
    H H24 0.2133 0.4513 0.5505 0.056 Uiso calc R 1 . .
    C C25 0.2211(4) 0.3336(3) 0.5356(3) 0.0481(13) Uani d . 1 . .
    H H25 0.1858 0.3297 0.5936 0.058 Uiso calc R 1 . .
    C C26 0.2565(3) 0.2633(3) 0.4753(2) 0.0255(9) Uani d . 1 . .
    H H26 0.2424 0.2149 0.4926 0.031 Uiso calc R 1 . .
    C C111 0.3244(3) 0.2180(2) -0.1592(2) 0.0189(8) Uani d . 1 . .
    C C112 0.3795(3) 0.1300(3) -0.1946(3) 0.0234(9) Uani d . 1 . .
    H H112 0.3817 0.0837 -0.1592 0.028 Uiso calc R 1 . .
    C C113 0.4307(3) 0.1097(3) -0.2804(3) 0.0307(10) Uani d . 1 . .
    H H113 0.4663 0.0499 -0.3036 0.037 Uiso calc R 1 . .
    C C114 0.4302(3) 0.1762(3) -0.3325(3) 0.0356(11) Uani d . 1 . .
    H H114 0.4640 0.1624 -0.3915 0.043 Uiso calc R 1 . .
    C C115 0.3806(3) 0.2624(3) -0.2985(3) 0.0358(11) Uani d . 1 . .
    H H115 0.3824 0.3080 -0.3344 0.043 Uiso calc R 1 . .
    C C116 0.3282(3) 0.2835(3) -0.2126(3) 0.0252(9) Uani d . 1 . .
    H H116 0.2945 0.3433 -0.1900 0.030 Uiso calc R 1 . .
    C C121 0.1400(3) 0.2302(2) -0.0226(2) 0.0159(8) Uani d . 1 . .
    C C122 0.1400(3) 0.1772(2) -0.0733(2) 0.0211(9) Uani d . 1 . .
    H H122 0.2002 0.1443 -0.1225 0.025 Uiso calc R 1 . .
    C C123 0.0530(3) 0.1717(3) -0.0527(3) 0.0246(9) Uani d . 1 . .
    H H123 0.0542 0.1347 -0.0878 0.029 Uiso calc R 1 . .
    C C124 -0.0347(3) 0.2192(2) 0.0177(3) 0.0220(9) Uani d . 1 . .
    H H124 -0.0945 0.2164 0.0307 0.026 Uiso calc R 1 . .
    C C125 -0.0357(3) 0.2711(2) 0.0698(3) 0.0214(9) Uani d . 1 . .
    H H125 -0.0964 0.3038 0.1189 0.026 Uiso calc R 1 . .
    C C126 0.0512(3) 0.2758(2) 0.0509(2) 0.0168(8) Uani d . 1 . .
    H H126 0.0506 0.3101 0.0880 0.020 Uiso calc R 1 . .
    C C131 0.2042(2) 0.3545(2) -0.0188(2) 0.0166(8) Uani d . 1 . .
    C C132 0.1424(3) 0.4190(2) -0.0508(3) 0.0248(9) Uani d . 1 . .
    H H132 0.1263 0.4020 -0.0876 0.030 Uiso calc R 1 . .
    C C133 0.1040(3) 0.5085(3) -0.0292(3) 0.0312(10) Uani d . 1 . .
    H H133 0.0630 0.5523 -0.0521 0.037 Uiso calc R 1 . .
    C C134 0.1256(3) 0.5335(3) 0.0252(3) 0.0300(10) Uani d . 1 . .
    H H134 0.0992 0.5946 0.0398 0.036 Uiso calc R 1 . .
    C C135 0.1848(3) 0.4710(3) 0.0584(3) 0.0300(10) Uani d . 1 . .
    H H135 0.1988 0.4885 0.0964 0.036 Uiso calc R 1 . .
    C C136 0.2245(3) 0.3816(2) 0.0362(2) 0.0230(9) Uani d . 1 . .
    H H136 0.2661 0.3385 0.0590 0.028 Uiso calc R 1 . .
    C C211 0.0053(3) 0.3386(2) 0.2928(2) 0.0212(9) Uani d . 1 . .
    C C212 -0.0509(3) 0.2942(3) 0.3064(2) 0.0262(9) Uani d . 1 . .
    H H212 -0.0323 0.2378 0.3269 0.031 Uiso calc R 1 . .
    C C213 -0.1335(3) 0.3326(3) 0.2900(3) 0.0360(11) Uani d . 1 . .
    H H213 -0.1716 0.3025 0.3002 0.043 Uiso calc R 1 . .
    C C214 -0.1610(3) 0.4139(3) 0.2591(3) 0.0386(12) Uani d . 1 . .
    H H214 -0.2186 0.4403 0.2491 0.046 Uiso calc R 1 . .
    C C215 -0.1051(3) 0.4562(3) 0.2431(3) 0.0399(12) Uani d . 1 . .
    H H215 -0.1228 0.5113 0.2201 0.048 Uiso calc R 1 . .
    C C216 -0.0222(3) 0.4197(3) 0.2599(3) 0.0292(10) Uani d . 1 . .
    H H216 0.0156 0.4503 0.2489 0.035 Uiso calc R 1 . .
    C C221 0.0433(3) 0.2723(2) 0.4310(2) 0.0194(8) Uani d . 1 . .
    C C222 -0.0607(3) 0.3235(2) 0.4812(2) 0.0233(9) Uani d . 1 . .
    H H222 -0.1001 0.3716 0.4599 0.028 Uiso calc R 1 . .
    C C223 -0.1062(3) 0.3038(3) 0.5624(3) 0.0285(10) Uani d . 1 . .
    H H223 -0.1769 0.3388 0.5963 0.034 Uiso calc R 1 . .
    C C224 -0.0510(3) 0.2349(3) 0.5945(3) 0.0317(10) Uani d . 1 . .
    H H224 -0.0834 0.2223 0.6501 0.038 Uiso calc R 1 . .
    C C225 0.0520(3) 0.1836(3) 0.5458(3) 0.0337(10) Uani d . 1 . .
    H H225 0.0906 0.1364 0.5684 0.040 Uiso calc R 1 . .
    C C226 0.0992(3) 0.2008(3) 0.4637(3) 0.0262(9) Uani d . 1 . .
    H H226 0.1694 0.1640 0.4298 0.031 Uiso calc R 1 . .
    C C231 0.1226(3) 0.3888(2) 0.3248(2) 0.0186(8) Uani d . 1 . .
    C C232 0.2020(3) 0.3955(3) 0.2568(2) 0.0237(9) Uani d . 1 . .
    H H232 0.2519 0.3467 0.2152 0.028 Uiso calc R 1 . .
    C C233 0.2095(3) 0.4732(3) 0.2488(3) 0.0265(9) Uani d . 1 . .
    H H233 0.2638 0.4779 0.2015 0.032 Uiso calc R 1 . .
    C C234 0.1377(3) 0.5435(3) 0.3099(3) 0.0266(9) Uani d . 1 . .
    H H234 0.1420 0.5970 0.3046 0.032 Uiso calc R 1 . .
    C C235 0.0598(3) 0.5364(3) 0.3786(3) 0.0269(9) Uani d . 1 . .
    H H235 0.0113 0.5848 0.4209 0.032 Uiso calc R 1 . .
    C C236 0.0513(3) 0.4607(2) 0.3867(2) 0.0236(9) Uani d . 1 . .
    H H236 -0.0030 0.4567 0.4344 0.028 Uiso calc R 1 . .
    C C311 0.0970(2) -0.0132(2) 0.1846(2) 0.0163(8) Uani d . 1 . .
    C C312 0.0308(3) 0.0606(2) 0.1626(3) 0.0204(8) Uani d . 1 . .
    H H312 0.0534 0.0750 0.1065 0.025 Uiso calc R 1 . .
    C C313 -0.0675(3) 0.1131(3) 0.2218(3) 0.0259(9) Uani d . 1 . .
    H H313 -0.1124 0.1627 0.2060 0.031 Uiso calc R 1 . .
    C C314 -0.1002(3) 0.0936(3) 0.3032(3) 0.0355(11) Uani d . 1 . .
    H H314 -0.1677 0.1299 0.3437 0.043 Uiso calc R 1 . .
    C C315 -0.0355(3) 0.0216(3) 0.3268(3) 0.0368(11) Uani d . 1 . .
    H H315 -0.0585 0.0086 0.3834 0.044 Uiso calc R 1 . .
    C C316 0.0626(3) -0.0314(3) 0.2680(3) 0.0263(9) Uani d . 1 . .
    H H316 0.1070 -0.0806 0.2845 0.032 Uiso calc R 1 . .
    C C321 0.2257(3) -0.0698(2) 0.0087(2) 0.0194(8) Uani d . 1 . .
    C C322 0.1511(3) -0.0774(2) 0.0009(3) 0.0220(9) Uani d . 1 . .
    H H322 0.0998 -0.0854 0.0486 0.026 Uiso calc R 1 . .
    C C323 0.1520(3) -0.0733(3) -0.0765(3) 0.0272(10) Uani d . 1 . .
    H H323 0.0998 -0.0764 -0.0812 0.033 Uiso calc R 1 . .
    C C324 0.2282(3) -0.0647(3) -0.1466(3) 0.0292(10) Uani d . 1 . .
    H H324 0.2299 -0.0641 -0.1998 0.035 Uiso calc R 1 . .
    C C325 0.3021(3) -0.0570(3) -0.1392(3) 0.0278(10) Uani d . 1 . .
    H H325 0.3544 -0.0509 -0.1874 0.033 Uiso calc R 1 . .
    C C326 0.3002(3) -0.0581(2) -0.0620(2) 0.0215(9) Uani d . 1 . .
    H H326 0.3499 -0.0508 -0.0571 0.026 Uiso calc R 1 . .
    C C331 0.2620(3) -0.1905(2) 0.1336(3) 0.0197(9) Uani d . 1 . .
    C C332 0.2848(3) -0.2164(2) 0.1997(2) 0.0227(9) Uani d . 1 . .
    H H332 0.2843 -0.1750 0.2296 0.027 Uiso calc R 1 . .
    C C333 0.3085(3) -0.3014(3) 0.2238(3) 0.0287(10) Uani d . 1 . .
    H H333 0.3239 -0.3181 0.2697 0.034 Uiso calc R 1 . .
    C C334 0.3095(3) -0.3612(3) 0.1803(3) 0.0343(11) Uani d . 1 . .
    H H334 0.3243 -0.4191 0.1970 0.041 Uiso calc R 1 . .
    C C335 0.2891(3) -0.3377(3) 0.1128(3) 0.0358(12) Uani d . 1 . .
    H H335 0.2917 -0.3800 0.0824 0.043 Uiso calc R 1 . .
    C C336 0.2648(3) -0.2523(2) 0.0887(3) 0.0259(10) Uani d . 1 . .
    H H336 0.2502 -0.2361 0.0424 0.031 Uiso calc R 1 . .
    C C31 0.1641(2) 0.8741(2) 0.44996(18) 0.0461(13) Uani d G 1 . .
    H H31 0.1082 0.8662 0.4908 0.055 Uiso calc R 1 . .
    C C32 0.14849(19) 0.95676(19) 0.4218(2) 0.0474(13) Uani d G 1 . .
    H H32 0.0820 1.0053 0.4433 0.057 Uiso calc R 1 . .
    C C33 0.2302(3) 0.9684(2) 0.3621(2) 0.0468(13) Uani d G 1 . .
    H H33 0.2195 1.0249 0.3428 0.056 Uiso calc R 1 . .
    C C34 0.3274(2) 0.8973(3) 0.33059(18) 0.0552(15) Uani d G 1 . .
    H H34 0.3832 0.9053 0.2898 0.066 Uiso calc R 1 . .
    C C35 0.34296(19) 0.8146(2) 0.3588(2) 0.0614(17) Uani d G 1 . .
    H H35 0.4094 0.7661 0.3372 0.074 Uiso calc R 1 . .
    C C36 0.2613(3) 0.80304(18) 0.4185(2) 0.0559(15) Uani d G 1 . .
    H H36 0.2719 0.7465 0.4377 0.067 Uiso calc R 1 . .
    C C41 0.8429(3) 0.7635(4) 0.2667(3) 0.085(3) Uani d G 1 . .
    H H41 0.7896 0.7500 0.2805 0.102 Uiso calc R 1 . .
    C C42 0.9431(3) 0.6978(3) 0.2279(3) 0.0702(18) Uani d G 1 . .
    H H42 0.9583 0.6393 0.2153 0.084 Uiso calc R 1 . .
    C C43 1.0211(2) 0.7176(2) 0.2077(2) 0.0509(14) Uani d G 1 . .
    H H43 1.0895 0.6727 0.1812 0.061 Uiso calc R 1 . .
    C C44 0.9989(2) 0.8031(2) 0.2262(2) 0.0459(13) Uani d G 1 . .
    H H44 1.0522 0.8166 0.2123 0.055 Uiso calc R 1 . .
    C C45 0.8987(3) 0.8688(2) 0.2649(2) 0.0641(17) Uani d G 1 . .
    H H45 0.8836 0.9273 0.2776 0.077 Uiso calc R 1 . .
    C C46 0.82076(18) 0.8490(3) 0.2852(2) 0.086(3) Uani d G 1 . .
    H H46 0.7523 0.8940 0.3117 0.104 Uiso calc R 1 . .
    C C61 0.6481(5) 0.3470(3) 0.1813(5) 0.111(3) Uani d G 1 . .
    H H61 0.6751 0.2874 0.1615 0.133 Uiso calc R 1 . .
    C C62 0.6851(3) 0.4013(4) 0.1289(3) 0.081(2) Uani d G 1 . .
    H H62 0.7374 0.3788 0.0734 0.097 Uiso calc R 1 . .
    C C63 0.6455(3) 0.4886(4) 0.1578(3) 0.078(2) Uani d G 1 . .
    H H63 0.6708 0.5257 0.1221 0.094 Uiso calc R 1 . .
    C C64 0.5690(4) 0.5215(4) 0.2391(4) 0.109(3) Uani d G 1 . .
    H H64 0.5419 0.5812 0.2589 0.131 Uiso calc R 1 . .
    C C65 0.5319(4) 0.4672(6) 0.2914(2) 0.145(5) Uani d G 1 . .
    H H65 0.4796 0.4898 0.3470 0.174 Uiso calc R 1 . .
    C C66 0.5715(5) 0.3800(5) 0.2625(4) 0.153(5) Uani d G 1 . .
    H H66 0.5462 0.3428 0.2983 0.184 Uiso calc R 1 . .
    C C51A 0.5375(5) 0.0513(5) 0.4413(5) 0.068(4) Uani d PG 0.529(7) A 1
    H H51A 0.4891 0.0438 0.4342 0.082 Uiso calc PR 0.529(7) A 1
    C C52A 0.5848(5) -0.0054(4) 0.4873(4) 0.056(3) Uani d PG 0.529(7) A 1
    H H52A 0.5689 -0.0516 0.5116 0.067 Uiso calc PR 0.529(7) A 1
    C C53A 0.6555(5) 0.0056(4) 0.4977(4) 0.042(3) Uani d PG 0.529(7) A 1
    H H53A 0.6879 -0.0331 0.5291 0.051 Uiso calc PR 0.529(7) A 1
    C C54A 0.6789(5) 0.0733(5) 0.4621(5) 0.045(4) Uani d PG 0.529(7) A 1
    H H54A 0.7272 0.0808 0.4692 0.055 Uiso calc PR 0.529(7) A 1
    C C55A 0.6315(6) 0.1300(5) 0.4161(5) 0.065(4) Uani d PG 0.529(7) A 1
    H H55A 0.6475 0.1763 0.3918 0.078 Uiso calc PR 0.529(7) A 1
    C C56A 0.5608(5) 0.1190(5) 0.4057(5) 0.063(4) Uani d PG 0.529(7) A 1
    H H56A 0.5285 0.1577 0.3743 0.076 Uiso calc PR 0.529(7) A 1
    C C51B 0.6639(6) 0.0341(5) 0.4321(5) 0.055(3) Uani d PG 0.471(7) A 2
    H H51B 0.6940 -0.0273 0.4382 0.066 Uiso calc PR 0.471(7) A 2
    C C52B 0.6661(6) 0.0928(6) 0.4753(5) 0.056(6) Uani d PG 0.471(7) A 2
    H H52B 0.6978 0.0715 0.5109 0.067 Uiso calc PR 0.471(7) A 2
    C C53B 0.6219(7) 0.1828(6) 0.4664(5) 0.054(3) Uani d PG 0.471(7) A 2
    H H53B 0.6235 0.2229 0.4960 0.065 Uiso calc PR 0.471(7) A 2
    C C54B 0.5756(6) 0.2140(5) 0.4144(5) 0.065(4) Uani d PG 0.471(7) A 2
    H H54B 0.5454 0.2755 0.4083 0.078 Uiso calc PR 0.471(7) A 2
    C C55B 0.5734(7) 0.1553(6) 0.3711(5) 0.070(5) Uani d PG 0.471(7) A 2
    H H55B 0.5417 0.1766 0.3356 0.084 Uiso calc PR 0.471(7) A 2
    C C56B 0.6175(7) 0.0653(5) 0.3800(6) 0.064(4) Uani d PG 0.471(7) A 2
    H H56B 0.6160 0.0252 0.3505 0.077 Uiso calc PR 0.471(7) A 2
    C C71 0.5776(15) 0.4406(12) 0.4774(14) 0.101(9) Uani d PG 0.50 B -3
    H H71 0.6368 0.3849 0.4627 0.122 Uiso calc PR 0.50 B -3
    C C72 0.483(2) 0.4444(14) 0.5128(14) 0.117(8) Uani d PG 0.50 B -3
    H H72 0.4774 0.3913 0.5223 0.140 Uiso calc PR 0.50 B -3
    C C73 0.3963(14) 0.526(2) 0.5343(14) 0.170(15) Uani d PG 0.50 B -3
    H H73 0.3316 0.5284 0.5585 0.204 Uiso calc PR 0.50 B -3
    C C74 0.404(2) 0.6035(13) 0.5204(17) 0.162(16) Uani d PG 0.50 B -3
    H H74 0.3451 0.6591 0.5351 0.195 Uiso calc PR 0.50 B -3
    C C75 0.499(3) 0.5997(13) 0.4850(18) 0.190(19) Uani d PG 0.50 B -3
    H H75 0.5045 0.6528 0.4755 0.228 Uiso calc PR 0.50 B -3
    C C76 0.5856(19) 0.5183(19) 0.4635(15) 0.134(13) Uani d PG 0.50 B -3
    H H76 0.6503 0.5157 0.4393 0.160 Uiso calc PR 0.50 B -3
loop_
    _atom_site_aniso_label
    _atom_site_aniso_U_11
    _atom_site_aniso_U_22
    _atom_site_aniso_U_33
    _atom_site_aniso_U_12
    _atom_site_aniso_U_13
    _atom_site_aniso_U_23
    Pd1 0.01143(13) 0.01042(13) 0.01477(16) -0.00477(11) -0.00602(11)
                                                                     0.00185(11)
    Pd2 0.01403(14) 0.01323(14) 0.01385(16) -0.00471(11) -0.00557(12)
                                                                    -0.00152(11)
    Pd3 0.01160(13) 0.00993(13) 0.01485(15) -0.00530(11) -0.00557(11)
                                                                     0.00048(11)
    Te1 0.01305(12) 0.01131(12) 0.01799(14) -0.00570(10) -0.00615(10)
                                                                     0.00263(10)
    Te2 0.02369(14) 0.02841(15) 0.02676(16) -0.00652(12) -0.01439(12)
                                                                    -0.00536(12)
    Te3 0.01210(11) 0.01060(11) 0.01492(13) -0.00493(9) -0.00642(10) 0.00059(9)
    Te4 0.01161(11) 0.01150(11) 0.01544(13) -0.00481(9) -0.00512(10)
                                                                    -0.00016(10)
    P1 0.0149(5) 0.0137(5) 0.0178(5) -0.0052(4) -0.0086(4) 0.0026(4)
    P2 0.0172(5) 0.0153(5) 0.0152(5) -0.0060(4) -0.0056(4) -0.0013(4)
    P3 0.0151(5) 0.0139(5) 0.0185(5) -0.0090(4) -0.0066(4) 0.0017(4)
    C11 0.0094(18) 0.0136(18) 0.027(2) -0.0042(15) -0.0011(16) -0.0049(17)
    C12 0.017(2) 0.016(2) 0.039(3) -0.0090(17) -0.0075(18) 0.0020(18)
    C13 0.022(2) 0.012(2) 0.060(4) -0.0071(17) -0.010(2) -0.004(2)
    C14 0.028(2) 0.028(2) 0.045(3) -0.019(2) 0.002(2) -0.020(2)
    C15 0.033(2) 0.045(3) 0.025(3) -0.026(2) -0.0024(19) -0.009(2)
    C16 0.022(2) 0.024(2) 0.026(2) -0.0139(18) -0.0048(18) -0.0016(18)
    C21 0.026(2) 0.032(2) 0.026(3) -0.0115(19) -0.0142(19) -0.0031(19)
    C22 0.039(3) 0.037(3) 0.031(3) -0.017(2) -0.014(2) -0.002(2)
    C23 0.058(3) 0.042(3) 0.043(3) -0.020(3) -0.025(3) -0.005(3)
    C24 0.053(3) 0.036(3) 0.040(3) -0.010(2) -0.019(3) -0.015(2)
    C25 0.054(3) 0.059(3) 0.021(3) -0.022(3) -0.010(2) -0.006(2)
    C26 0.021(2) 0.026(2) 0.019(2) -0.0100(18) -0.0023(17) 0.0037(18)
    C111 0.0129(18) 0.025(2) 0.019(2) -0.0080(16) -0.0087(16) 0.0024(17)
    C112 0.021(2) 0.026(2) 0.024(2) -0.0114(18) -0.0108(18) 0.0043(18)
    C113 0.017(2) 0.036(2) 0.030(3) -0.0062(19) -0.0062(19) -0.010(2)
    C114 0.026(2) 0.059(3) 0.017(2) -0.021(2) -0.0040(19) 0.000(2)
    C115 0.036(2) 0.052(3) 0.024(3) -0.027(2) -0.013(2) 0.015(2)
    C116 0.026(2) 0.028(2) 0.025(2) -0.0160(18) -0.0118(19) 0.0091(19)
    C121 0.0157(18) 0.0114(18) 0.019(2) -0.0055(15) -0.0092(16) 0.0063(16)
    C122 0.020(2) 0.023(2) 0.017(2) -0.0084(17) -0.0069(17) -0.0003(17)
    C123 0.026(2) 0.025(2) 0.029(2) -0.0134(18) -0.0161(19) 0.0038(19)
    C124 0.020(2) 0.023(2) 0.029(2) -0.0117(17) -0.0151(18) 0.0092(18)
    C125 0.0165(19) 0.0179(19) 0.023(2) -0.0050(16) -0.0082(17) 0.0041(17)
    C126 0.0219(19) 0.0118(18) 0.018(2) -0.0071(16) -0.0117(17) 0.0057(16)
    C131 0.0130(18) 0.0133(18) 0.020(2) -0.0050(15) -0.0056(16) 0.0013(16)
    C132 0.024(2) 0.022(2) 0.028(2) -0.0086(18) -0.0132(18) 0.0022(18)
    C133 0.027(2) 0.018(2) 0.044(3) -0.0056(18) -0.018(2) 0.009(2)
    C134 0.030(2) 0.014(2) 0.038(3) -0.0061(18) -0.013(2) 0.0009(19)
    C135 0.039(2) 0.024(2) 0.028(3) -0.014(2) -0.016(2) 0.0013(19)
    C136 0.023(2) 0.018(2) 0.025(2) -0.0072(17) -0.0131(18) 0.0071(17)
    C211 0.0160(19) 0.019(2) 0.015(2) -0.0004(16) -0.0022(16) -0.0067(16)
    C212 0.024(2) 0.027(2) 0.022(2) -0.0069(18) -0.0083(18) -0.0075(18)
    C213 0.023(2) 0.046(3) 0.036(3) -0.010(2) -0.012(2) -0.016(2)
    C214 0.028(2) 0.036(3) 0.038(3) 0.005(2) -0.020(2) -0.014(2)
    C215 0.049(3) 0.027(2) 0.041(3) -0.004(2) -0.032(2) 0.001(2)
    C216 0.031(2) 0.028(2) 0.023(2) -0.0064(19) -0.0138(19) -0.0029(19)
    C221 0.023(2) 0.0186(19) 0.017(2) -0.0109(17) -0.0073(17) -0.0014(16)
    C222 0.028(2) 0.020(2) 0.020(2) -0.0134(18) -0.0055(18) -0.0036(17)
    C223 0.027(2) 0.030(2) 0.023(2) -0.0169(19) -0.0017(19) -0.0054(19)
    C224 0.046(3) 0.038(3) 0.019(2) -0.030(2) -0.011(2) 0.006(2)
    C225 0.039(3) 0.039(3) 0.024(3) -0.023(2) -0.012(2) 0.011(2)
    C226 0.028(2) 0.028(2) 0.024(2) -0.0142(19) -0.0117(19) 0.0013(19)
    C231 0.023(2) 0.0162(19) 0.016(2) -0.0100(16) -0.0077(17) 0.0015(16)
    C232 0.023(2) 0.023(2) 0.019(2) -0.0091(17) -0.0056(17) -0.0026(17)
    C233 0.029(2) 0.030(2) 0.023(2) -0.0205(19) -0.0078(19) 0.0042(19)
    C234 0.043(3) 0.022(2) 0.023(2) -0.022(2) -0.015(2) 0.0046(18)
    C235 0.031(2) 0.019(2) 0.023(2) -0.0099(18) -0.0066(19) -0.0046(18)
    C236 0.022(2) 0.022(2) 0.017(2) -0.0083(17) -0.0022(17) -0.0028(17)
    C311 0.0132(18) 0.0157(18) 0.023(2) -0.0108(15) -0.0055(16) 0.0006(16)
    C312 0.021(2) 0.024(2) 0.021(2) -0.0138(17) -0.0095(17) 0.0030(17)
    C313 0.017(2) 0.023(2) 0.033(3) -0.0064(17) -0.0102(19) -0.0013(19)
    C314 0.019(2) 0.024(2) 0.034(3) -0.0049(19) 0.0053(19) -0.003(2)
    C315 0.036(3) 0.028(2) 0.021(3) -0.010(2) 0.001(2) 0.004(2)
    C316 0.027(2) 0.021(2) 0.023(2) -0.0116(18) -0.0060(18) 0.0043(18)
    C321 0.0189(19) 0.0164(19) 0.018(2) -0.0054(16) -0.0061(17) -0.0040(16)
    C322 0.023(2) 0.020(2) 0.028(2) -0.0150(17) -0.0100(18) 0.0005(18)
    C323 0.031(2) 0.025(2) 0.034(3) -0.0130(19) -0.021(2) -0.0015(19)
    C324 0.039(3) 0.028(2) 0.024(2) -0.015(2) -0.017(2) -0.0010(19)
    C325 0.029(2) 0.028(2) 0.020(2) -0.0143(19) -0.0038(18) -0.0028(18)
    C326 0.019(2) 0.022(2) 0.025(2) -0.0116(17) -0.0097(18) 0.0013(18)
    C331 0.0132(18) 0.0141(19) 0.029(2) -0.0088(16) -0.0053(17) 0.0019(17)
    C332 0.0147(19) 0.019(2) 0.024(2) -0.0083(16) -0.0003(17) -0.0004(17)
    C333 0.021(2) 0.022(2) 0.032(3) -0.0100(18) -0.0064(19) 0.0106(19)
    C334 0.021(2) 0.014(2) 0.050(3) -0.0083(18) -0.003(2) 0.005(2)
    C335 0.022(2) 0.018(2) 0.058(3) -0.0112(18) -0.007(2) -0.007(2)
    C336 0.018(2) 0.020(2) 0.036(3) -0.0098(17) -0.0068(18) -0.0051(18)
    C31 0.043(3) 0.070(4) 0.033(3) -0.038(3) -0.009(2) -0.003(3)
    C32 0.046(3) 0.053(3) 0.043(3) -0.018(3) -0.022(3) -0.005(3)
    C33 0.074(4) 0.056(3) 0.034(3) -0.042(3) -0.031(3) 0.009(3)
    C34 0.054(3) 0.092(4) 0.035(3) -0.052(3) -0.012(3) -0.005(3)
    C35 0.034(3) 0.071(4) 0.072(4) -0.011(3) -0.024(3) -0.025(3)
    C36 0.080(4) 0.052(3) 0.067(4) -0.040(3) -0.050(4) 0.015(3)
    C41 0.057(4) 0.176(8) 0.055(4) -0.076(5) -0.038(4) 0.052(5)
    C42 0.091(5) 0.098(5) 0.067(4) -0.070(4) -0.054(4) 0.050(4)
    C43 0.041(3) 0.065(4) 0.050(3) -0.024(3) -0.027(3) 0.022(3)
    C44 0.045(3) 0.070(4) 0.036(3) -0.031(3) -0.025(2) 0.013(3)
    C45 0.063(4) 0.078(4) 0.041(3) -0.013(3) -0.033(3) -0.003(3)
    C46 0.034(3) 0.158(7) 0.032(3) -0.018(4) -0.017(3) 0.009(4)
    C61 0.091(6) 0.127(7) 0.166(10) -0.070(6) -0.082(7) 0.036(7)
    C62 0.040(3) 0.115(6) 0.072(5) -0.023(4) -0.026(3) 0.006(5)
    C63 0.037(3) 0.110(6) 0.065(5) -0.018(4) -0.027(3) 0.023(4)
    C64 0.078(5) 0.149(8) 0.086(6) -0.039(5) -0.035(5) -0.014(6)
    C65 0.141(9) 0.262(15) 0.052(6) -0.127(10) -0.025(5) 0.017(8)
    C66 0.156(10) 0.270(16) 0.114(9) -0.166(12) -0.069(8) 0.084(10)
    C51A 0.059(7) 0.096(10) 0.056(8) -0.035(7) -0.026(6) -0.019(7)
    C52A 0.052(6) 0.049(6) 0.056(7) -0.016(5) -0.021(5) -0.012(5)
    C53A 0.026(5) 0.060(6) 0.027(6) -0.013(4) -0.005(4) -0.010(5)
    C54A 0.025(7) 0.084(9) 0.022(7) -0.022(6) -0.010(6) 0.005(7)
    C55A 0.041(6) 0.098(10) 0.051(8) -0.033(7) -0.023(5) 0.029(7)
    C56A 0.044(8) 0.111(13) 0.039(8) -0.031(8) -0.029(7) 0.009(8)
    C51B 0.044(7) 0.072(9) 0.027(7) -0.025(6) -0.003(5) 0.011(6)
    C52B 0.030(9) 0.099(13) 0.017(8) -0.018(9) 0.000(6) -0.016(9)
    C53B 0.055(7) 0.083(10) 0.029(7) -0.035(7) -0.019(6) -0.001(6)
    C54B 0.081(9) 0.064(8) 0.052(8) -0.022(7) -0.043(7) 0.000(7)
    C55B 0.051(8) 0.119(14) 0.046(10) -0.041(9) -0.026(8) 0.006(9)
    C56B 0.062(9) 0.092(11) 0.059(10) -0.040(8) -0.039(8) 0.008(8)
    C71 0.075(15) 0.097(18) 0.057(14) 0.011(15) -0.029(11) 0.013(14)
    C72 0.15(3) 0.16(3) 0.043(14) -0.09(2) -0.022(17) 0.010(15)
    C73 0.22(3) 0.18(3) 0.039(16) -0.10(3) -0.002(18) 0.014(19)
    C74 0.112(19) 0.16(3) 0.045(12) 0.031(18) -0.013(12) 0.031(17)
    C75 0.26(5) 0.17(3) 0.063(18) -0.12(3) -0.01(2) 0.015(19)
    C76 0.060(14) 0.26(4) 0.052(16) -0.07(2) -0.011(13) 0.01(2)
_geom_special_details
;
All e.s.d.'s (except the e.s.d. in the dihedral angle between two l.s. planes)
are estimated using the full covariance matrix. The cell e.s.d.'s are taken
into account individually in the estimation of e.s.d.'s in distances, angles
and torsion angles; correlations between e.s.d.'s in cell parameters are only
used when they are defined by crystal symmetry. An approximate (isotropic)
treatment of cell e.s.d.'s is used for estimating e.s.d.'s involving l.s.
planes.
;
loop_
    _geom_bond_atom_site_label_1
    _geom_bond_atom_site_label_2
    _geom_bond_site_symmetry_2
    _geom_bond_distance
    _geom_bond_publ_flag
    Pd1 P1 . 2.2825(9) yes
    Pd1 Te4 . 2.5938(4) yes
    Pd1 Te3 . 2.6101(3) yes
    Pd1 Te1 . 2.6268(4) yes
    Pd2 P2 . 2.2937(9) yes
    Pd2 Te4 . 2.5928(3) yes
    Pd2 Te3 . 2.6101(3) yes
    Pd2 Te2 . 2.6389(4) yes
    Pd3 P3 . 2.3001(9) yes
    Pd3 Te4 . 2.5928(3) yes
    Pd3 Te1 2_655 2.6124(3) yes
    Pd3 Te3 . 2.6125(3) yes
    Te1 C11 . 2.139(4) n
    Te1 Pd3 2_655 2.6124(3) ?
    Te2 C21 . 2.151(4) n
    Te3 Te4 . 3.2301(3) ?
    P1 C131 . 1.816(4) ?
    P1 C121 . 1.835(3) ?
    P1 C111 . 1.834(4) ?
    P2 C231 . 1.823(4) ?
    P2 C221 . 1.826(4) ?
    P2 C211 . 1.839(4) ?
    P3 C321 . 1.829(4) ?
    P3 C331 . 1.836(4) ?
    P3 C311 . 1.837(3) ?
    C11 C16 . 1.378(6) ?
    C11 C12 . 1.389(5) ?
    C12 C13 . 1.387(6) ?
    C12 H12 . 0.9500 ?
    C13 C14 . 1.373(7) ?
    C13 H13 . 0.9500 ?
    C14 C15 . 1.387(6) ?
    C14 H14 . 0.9500 ?
    C15 C16 . 1.384(5) ?
    C15 H15 . 0.9500 ?
    C16 H16 . 0.9500 ?
    C21 C26 . 1.360(6) ?
    C21 C22 . 1.383(6) ?
    C22 C23 . 1.376(6) ?
    C22 H22 . 0.9500 ?
    C23 C24 . 1.375(7) ?
    C23 H23 . 0.9500 ?
    C24 C25 . 1.368(7) ?
    C24 H24 . 0.9500 ?
    C25 C26 . 1.449(6) ?
    C25 H25 . 0.9500 ?
    C26 H26 . 0.9500 ?
    C111 C116 . 1.389(5) ?
    C111 C112 . 1.400(5) ?
    C112 C113 . 1.381(6) ?
    C112 H112 . 0.9500 ?
    C113 C114 . 1.379(6) ?
    C113 H113 . 0.9500 ?
    C114 C115 . 1.376(6) ?
    C114 H114 . 0.9500 ?
    C115 C116 . 1.384(6) ?
    C115 H115 . 0.9500 ?
    C116 H116 . 0.9500 ?
    C121 C122 . 1.386(5) ?
    C121 C126 . 1.400(5) ?
    C122 C123 . 1.386(5) ?
    C122 H122 . 0.9500 ?
    C123 C124 . 1.370(5) ?
    C123 H123 . 0.9500 ?
    C124 C125 . 1.380(5) ?
    C124 H124 . 0.9500 ?
    C125 C126 . 1.385(5) ?
    C125 H125 . 0.9500 ?
    C126 H126 . 0.9500 ?
    C131 C136 . 1.390(5) ?
    C131 C132 . 1.391(5) ?
    C132 C133 . 1.395(5) ?
    C132 H132 . 0.9500 ?
    C133 C134 . 1.375(6) ?
    C133 H133 . 0.9500 ?
    C134 C135 . 1.369(6) ?
    C134 H134 . 0.9500 ?
    C135 C136 . 1.390(5) ?
    C135 H135 . 0.9500 ?
    C136 H136 . 0.9500 ?
    C211 C216 . 1.391(5) ?
    C211 C212 . 1.405(5) ?
    C212 C213 . 1.384(5) ?
    C212 H212 . 0.9500 ?
    C213 C214 . 1.379(6) ?
    C213 H213 . 0.9500 ?
    C214 C215 . 1.361(7) ?
    C214 H214 . 0.9500 ?
    C215 C216 . 1.395(6) ?
    C215 H215 . 0.9500 ?
    C216 H216 . 0.9500 ?
    C221 C222 . 1.398(5) ?
    C221 C226 . 1.404(5) ?
    C222 C223 . 1.390(6) ?
    C222 H222 . 0.9500 ?
    C223 C224 . 1.369(6) ?
    C223 H223 . 0.9500 ?
    C224 C225 . 1.383(6) ?
    C224 H224 . 0.9500 ?
    C225 C226 . 1.393(6) ?
    C225 H225 . 0.9500 ?
    C226 H226 . 0.9500 ?
    C231 C232 . 1.382(5) ?
    C231 C236 . 1.401(5) ?
    C232 C233 . 1.390(5) ?
    C232 H232 . 0.9500 ?
    C233 C234 . 1.379(6) ?
    C233 H233 . 0.9500 ?
    C234 C235 . 1.374(6) ?
    C234 H234 . 0.9500 ?
    C235 C236 . 1.364(5) ?
    C235 H235 . 0.9500 ?
    C236 H236 . 0.9500 ?
    C311 C312 . 1.394(5) ?
    C311 C316 . 1.396(5) ?
    C312 C313 . 1.383(5) ?
    C312 H312 . 0.9500 ?
    C313 C314 . 1.370(6) ?
    C313 H313 . 0.9500 ?
    C314 C315 . 1.382(6) ?
    C314 H314 . 0.9500 ?
    C315 C316 . 1.381(6) ?
    C315 H315 . 0.9500 ?
    C316 H316 . 0.9500 ?
    C321 C326 . 1.393(5) ?
    C321 C322 . 1.395(5) ?
    C322 C323 . 1.388(5) ?
    C322 H322 . 0.9500 ?
    C323 C324 . 1.382(6) ?
    C323 H323 . 0.9500 ?
    C324 C325 . 1.382(5) ?
    C324 H324 . 0.9500 ?
    C325 C326 . 1.382(5) ?
    C325 H325 . 0.9500 ?
    C326 H326 . 0.9500 ?
    C331 C332 . 1.378(5) ?
    C331 C336 . 1.401(5) ?
    C332 C333 . 1.390(5) ?
    C332 H332 . 0.9500 ?
    C333 C334 . 1.374(6) ?
    C333 H333 . 0.9500 ?
    C334 C335 . 1.377(7) ?
    C334 H334 . 0.9500 ?
    C335 C336 . 1.395(6) ?
    C335 H335 . 0.9500 ?
    C336 H336 . 0.9500 ?
    C31 C32 . 1.3900 ?
    C31 C36 . 1.3900 ?
    C31 H31 . 0.9500 ?
    C32 C33 . 1.3900 ?
    C32 H32 . 0.9500 ?
    C33 C34 . 1.3900 ?
    C33 H33 . 0.9500 ?
    C34 C35 . 1.3900 ?
    C34 H34 . 0.9500 ?
    C35 C36 . 1.3900 ?
    C35 H35 . 0.9500 ?
    C36 H36 . 0.9500 ?
    C41 C42 . 1.3900 ?
    C41 C46 . 1.3900 ?
    C41 H41 . 0.9500 ?
    C42 C43 . 1.3900 ?
    C42 H42 . 0.9500 ?
    C43 C44 . 1.3900 ?
    C43 H43 . 0.9500 ?
    C44 C45 . 1.3900 ?
    C44 H44 . 0.9500 ?
    C45 C46 . 1.3900 ?
    C45 H45 . 0.9500 ?
    C46 H46 . 0.9500 ?
    C61 C62 . 1.3900 ?
    C61 C66 . 1.3900 ?
    C61 H61 . 0.9500 ?
    C62 C63 . 1.3900 ?
    C62 H62 . 0.9500 ?
    C63 C64 . 1.3900 ?
    C63 H63 . 0.9500 ?
    C64 C65 . 1.3900 ?
    C64 H64 . 0.9500 ?
    C65 C66 . 1.3900 ?
    C65 H65 . 0.9500 ?
    C66 H66 . 0.9500 ?
    C51A C52A . 1.3900 ?
    C51A C56A . 1.3900 ?
    C51A H51A . 0.9500 ?
    C52A C53A . 1.3900 ?
    C52A H52A . 0.9500 ?
    C53A C54A . 1.3900 ?
    C53A H53A . 0.9500 ?
    C54A C55A . 1.3900 ?
    C54A H54A . 0.9500 ?
    C55A C56A . 1.3900 ?
    C55A H55A . 0.9500 ?
    C56A H56A . 0.9500 ?
    C51B C52B . 1.3900 ?
    C51B C56B . 1.3900 ?
    C51B H51B . 0.9500 ?
    C52B C53B . 1.3900 ?
    C52B H52B . 0.9500 ?
    C53B C54B . 1.3900 ?
    C53B H53B . 0.9500 ?
    C54B C55B . 1.3900 ?
    C54B H54B . 0.9500 ?
    C55B C56B . 1.3900 ?
    C55B H55B . 0.9500 ?
    C56B H56B . 0.9500 ?
    C71 C72 . 1.3900 ?
    C71 C76 . 1.3900 ?
    C71 H71 . 0.9500 ?
    C72 C73 . 1.3900 ?
    C72 H72 . 0.9500 ?
    C73 C74 . 1.3900 ?
    C73 H73 . 0.9500 ?
    C74 C75 . 1.3900 ?
    C74 H74 . 0.9500 ?
    C75 C76 . 1.3900 ?
    C75 H75 . 0.9500 ?
    C76 H76 . 0.9500 ?
loop_
    _geom_angle_atom_site_label_1
    _geom_angle_atom_site_label_2
    _geom_angle_atom_site_label_3
    _geom_angle_site_symmetry_1
    _geom_angle_site_symmetry_3
    _geom_angle
    _geom_angle_publ_flag
    P1 Pd1 Te4 . . 95.55(3) ?
    P1 Pd1 Te3 . . 172.28(3) ?
    Te4 Pd1 Te3 . . 76.735(10) ?
    P1 Pd1 Te1 . . 91.20(3) ?
    Te4 Pd1 Te1 . . 170.035(13) ?
    Te3 Pd1 Te1 . . 96.480(10) ?
    P2 Pd2 Te4 . . 96.57(3) ?
    P2 Pd2 Te3 . . 169.46(3) ?
    Te4 Pd2 Te3 . . 76.752(10) ?
    P2 Pd2 Te2 . . 101.95(3) ?
    Te4 Pd2 Te2 . . 161.133(13) ?
    Te3 Pd2 Te2 . . 85.393(11) ?
    P3 Pd3 Te4 . . 93.92(2) ?
    P3 Pd3 Te1 . 2_655 101.34(2) ?
    Te4 Pd3 Te1 . 2_655 164.420(13) ?
    P3 Pd3 Te3 . . 170.63(3) ?
    Te4 Pd3 Te3 . . 76.711(10) ?
    Te1 Pd3 Te3 2_655 . 88.017(10) ?
    C11 Te1 Pd3 . 2_655 109.22(9) ?
    C11 Te1 Pd1 . . 98.82(10) ?
    Pd3 Te1 Pd1 2_655 . 108.806(11) ?
    C21 Te2 Pd2 . . 113.88(10) ?
    Pd2 Te3 Pd1 . . 82.639(10) ?
    Pd2 Te3 Pd3 . . 92.981(11) ?
    Pd1 Te3 Pd3 . . 78.618(10) ?
    Pd2 Te3 Te4 . . 51.384(8) ?
    Pd1 Te3 Te4 . . 51.407(8) ?
    Pd3 Te3 Te4 . . 51.371(8) ?
    Pd3 Te4 Pd2 . . 93.845(11) ?
    Pd3 Te4 Pd1 . . 79.270(10) ?
    Pd2 Te4 Pd1 . . 83.292(11) ?
    Pd3 Te4 Te3 . . 51.918(8) ?
    Pd2 Te4 Te3 . . 51.865(8) ?
    Pd1 Te4 Te3 . . 51.859(8) ?
    C131 P1 C121 . . 102.66(15) ?
    C131 P1 C111 . . 105.90(17) ?
    C121 P1 C111 . . 102.90(16) ?
    C131 P1 Pd1 . . 110.95(12) ?
    C121 P1 Pd1 . . 117.64(12) ?
    C111 P1 Pd1 . . 115.40(11) ?
    C231 P2 C221 . . 107.31(17) ?
    C231 P2 C211 . . 99.87(17) ?
    C221 P2 C211 . . 100.78(17) ?
    C231 P2 Pd2 . . 111.61(12) ?
    C221 P2 Pd2 . . 116.58(12) ?
    C211 P2 Pd2 . . 118.77(12) ?
    C321 P3 C331 . . 106.17(17) ?
    C321 P3 C311 . . 103.31(16) ?
    C331 P3 C311 . . 103.02(16) ?
    C321 P3 Pd3 . . 114.63(12) ?
    C331 P3 Pd3 . . 114.58(12) ?
    C311 P3 Pd3 . . 113.83(11) ?
    C16 C11 C12 . . 119.6(4) ?
    C16 C11 Te1 . . 123.2(3) ?
    C12 C11 Te1 . . 117.2(3) ?
    C13 C12 C11 . . 119.9(4) ?
    C13 C12 H12 . . 120.1 ?
    C11 C12 H12 . . 120.1 ?
    C14 C13 C12 . . 120.5(4) ?
    C14 C13 H13 . . 119.8 ?
    C12 C13 H13 . . 119.8 ?
    C13 C14 C15 . . 119.5(4) ?
    C13 C14 H14 . . 120.2 ?
    C15 C14 H14 . . 120.2 ?
    C16 C15 C14 . . 120.3(4) ?
    C16 C15 H15 . . 119.9 ?
    C14 C15 H15 . . 119.9 ?
    C11 C16 C15 . . 120.1(4) ?
    C11 C16 H16 . . 119.9 ?
    C15 C16 H16 . . 119.9 ?
    C26 C21 C22 . . 120.5(4) ?
    C26 C21 Te2 . . 119.1(3) ?
    C22 C21 Te2 . . 120.3(3) ?
    C23 C22 C21 . . 120.8(5) ?
    C23 C22 H22 . . 119.6 ?
    C21 C22 H22 . . 119.6 ?
    C24 C23 C22 . . 121.0(5) ?
    C24 C23 H23 . . 119.5 ?
    C22 C23 H23 . . 119.5 ?
    C25 C24 C23 . . 118.6(4) ?
    C25 C24 H24 . . 120.7 ?
    C23 C24 H24 . . 120.7 ?
    C24 C25 C26 . . 121.3(4) ?
    C24 C25 H25 . . 119.4 ?
    C26 C25 H25 . . 119.4 ?
    C21 C26 C25 . . 117.7(4) ?
    C21 C26 H26 . . 121.1 ?
    C25 C26 H26 . . 121.1 ?
    C116 C111 C112 . . 118.2(4) ?
    C116 C111 P1 . . 124.9(3) ?
    C112 C111 P1 . . 116.9(3) ?
    C113 C112 C111 . . 120.7(4) ?
    C113 C112 H112 . . 119.6 ?
    C111 C112 H112 . . 119.6 ?
    C114 C113 C112 . . 120.2(4) ?
    C114 C113 H113 . . 119.9 ?
    C112 C113 H113 . . 119.9 ?
    C115 C114 C113 . . 119.6(4) ?
    C115 C114 H114 . . 120.2 ?
    C113 C114 H114 . . 120.2 ?
    C114 C115 C116 . . 120.6(4) ?
    C114 C115 H115 . . 119.7 ?
    C116 C115 H115 . . 119.7 ?
    C115 C116 C111 . . 120.6(4) ?
    C115 C116 H116 . . 119.7 ?
    C111 C116 H116 . . 119.7 ?
    C122 C121 C126 . . 118.5(3) ?
    C122 C121 P1 . . 122.6(3) ?
    C126 C121 P1 . . 118.8(3) ?
    C121 C122 C123 . . 120.6(4) ?
    C121 C122 H122 . . 119.7 ?
    C123 C122 H122 . . 119.7 ?
    C124 C123 C122 . . 120.5(4) ?
    C124 C123 H123 . . 119.7 ?
    C122 C123 H123 . . 119.7 ?
    C123 C124 C125 . . 119.8(3) ?
    C123 C124 H124 . . 120.1 ?
    C125 C124 H124 . . 120.1 ?
    C124 C125 C126 . . 120.3(3) ?
    C124 C125 H125 . . 119.8 ?
    C126 C125 H125 . . 119.8 ?
    C125 C126 C121 . . 120.3(3) ?
    C125 C126 H126 . . 119.9 ?
    C121 C126 H126 . . 119.9 ?
    C136 C131 C132 . . 118.3(3) ?
    C136 C131 P1 . . 120.3(3) ?
    C132 C131 P1 . . 121.3(3) ?
    C131 C132 C133 . . 120.3(4) ?
    C131 C132 H132 . . 119.9 ?
    C133 C132 H132 . . 119.9 ?
    C134 C133 C132 . . 120.1(4) ?
    C134 C133 H133 . . 120.0 ?
    C132 C133 H133 . . 120.0 ?
    C135 C134 C133 . . 120.4(4) ?
    C135 C134 H134 . . 119.8 ?
    C133 C134 H134 . . 119.8 ?
    C134 C135 C136 . . 119.8(4) ?
    C134 C135 H135 . . 120.1 ?
    C136 C135 H135 . . 120.1 ?
    C131 C136 C135 . . 121.1(3) ?
    C131 C136 H136 . . 119.5 ?
    C135 C136 H136 . . 119.5 ?
    C216 C211 C212 . . 118.2(4) ?
    C216 C211 P2 . . 122.0(3) ?
    C212 C211 P2 . . 119.7(3) ?
    C213 C212 C211 . . 120.2(4) ?
    C213 C212 H212 . . 119.9 ?
    C211 C212 H212 . . 119.9 ?
    C214 C213 C212 . . 120.8(4) ?
    C214 C213 H213 . . 119.6 ?
    C212 C213 H213 . . 119.6 ?
    C215 C214 C213 . . 119.6(4) ?
    C215 C214 H214 . . 120.2 ?
    C213 C214 H214 . . 120.2 ?
    C214 C215 C216 . . 120.9(4) ?
    C214 C215 H215 . . 119.6 ?
    C216 C215 H215 . . 119.6 ?
    C211 C216 C215 . . 120.3(4) ?
    C211 C216 H216 . . 119.8 ?
    C215 C216 H216 . . 119.8 ?
    C222 C221 C226 . . 118.7(4) ?
    C222 C221 P2 . . 122.8(3) ?
    C226 C221 P2 . . 118.4(3) ?
    C223 C222 C221 . . 119.8(4) ?
    C223 C222 H222 . . 120.1 ?
    C221 C222 H222 . . 120.1 ?
    C224 C223 C222 . . 121.2(4) ?
    C224 C223 H223 . . 119.4 ?
    C222 C223 H223 . . 119.4 ?
    C223 C224 C225 . . 119.9(4) ?
    C223 C224 H224 . . 120.1 ?
    C225 C224 H224 . . 120.1 ?
    C224 C225 C226 . . 120.1(4) ?
    C224 C225 H225 . . 119.9 ?
    C226 C225 H225 . . 119.9 ?
    C225 C226 C221 . . 120.2(4) ?
    C225 C226 H226 . . 119.9 ?
    C221 C226 H226 . . 119.9 ?
    C232 C231 C236 . . 118.8(3) ?
    C232 C231 P2 . . 117.4(3) ?
    C236 C231 P2 . . 123.4(3) ?
    C231 C232 C233 . . 120.6(4) ?
    C231 C232 H232 . . 119.7 ?
    C233 C232 H232 . . 119.7 ?
    C234 C233 C232 . . 119.5(4) ?
    C234 C233 H233 . . 120.3 ?
    C232 C233 H233 . . 120.3 ?
    C235 C234 C233 . . 120.1(4) ?
    C235 C234 H234 . . 119.9 ?
    C233 C234 H234 . . 119.9 ?
    C236 C235 C234 . . 120.8(4) ?
    C236 C235 H235 . . 119.6 ?
    C234 C235 H235 . . 119.6 ?
    C235 C236 C231 . . 120.2(4) ?
    C235 C236 H236 . . 119.9 ?
    C231 C236 H236 . . 119.9 ?
    C312 C311 C316 . . 118.4(3) ?
    C312 C311 P3 . . 120.2(3) ?
    C316 C311 P3 . . 120.9(3) ?
    C313 C312 C311 . . 120.7(4) ?
    C313 C312 H312 . . 119.7 ?
    C311 C312 H312 . . 119.7 ?
    C314 C313 C312 . . 120.0(4) ?
    C314 C313 H313 . . 120.0 ?
    C312 C313 H313 . . 120.0 ?
    C313 C314 C315 . . 120.4(4) ?
    C313 C314 H314 . . 119.8 ?
    C315 C314 H314 . . 119.8 ?
    C316 C315 C314 . . 120.0(4) ?
    C316 C315 H315 . . 120.0 ?
    C314 C315 H315 . . 120.0 ?
    C315 C316 C311 . . 120.5(4) ?
    C315 C316 H316 . . 119.7 ?
    C311 C316 H316 . . 119.7 ?
    C326 C321 C322 . . 119.2(4) ?
    C326 C321 P3 . . 118.3(3) ?
    C322 C321 P3 . . 122.5(3) ?
    C323 C322 C321 . . 119.9(4) ?
    C323 C322 H322 . . 120.0 ?
    C321 C322 H322 . . 120.0 ?
    C324 C323 C322 . . 120.4(4) ?
    C324 C323 H323 . . 119.8 ?
    C322 C323 H323 . . 119.8 ?
    C325 C324 C323 . . 119.8(4) ?
    C325 C324 H324 . . 120.1 ?
    C323 C324 H324 . . 120.1 ?
    C326 C325 C324 . . 120.4(4) ?
    C326 C325 H325 . . 119.8 ?
    C324 C325 H325 . . 119.8 ?
    C325 C326 C321 . . 120.3(4) ?
    C325 C326 H326 . . 119.8 ?
    C321 C326 H326 . . 119.8 ?
    C332 C331 C336 . . 118.9(4) ?
    C332 C331 P3 . . 117.7(3) ?
    C336 C331 P3 . . 123.4(3) ?
    C331 C332 C333 . . 121.6(4) ?
    C331 C332 H332 . . 119.2 ?
    C333 C332 H332 . . 119.2 ?
    C334 C333 C332 . . 119.1(4) ?
    C334 C333 H333 . . 120.5 ?
    C332 C333 H333 . . 120.5 ?
    C333 C334 C335 . . 120.6(4) ?
    C333 C334 H334 . . 119.7 ?
    C335 C334 H334 . . 119.7 ?
    C334 C335 C336 . . 120.5(4) ?
    C334 C335 H335 . . 119.7 ?
    C336 C335 H335 . . 119.7 ?
    C335 C336 C331 . . 119.3(4) ?
    C335 C336 H336 . . 120.4 ?
    C331 C336 H336 . . 120.4 ?
    C32 C31 C36 . . 120.0 ?
    C32 C31 H31 . . 120.0 ?
    C36 C31 H31 . . 120.0 ?
    C31 C32 C33 . . 120.0 ?
    C31 C32 H32 . . 120.0 ?
    C33 C32 H32 . . 120.0 ?
    C34 C33 C32 . . 120.0 ?
    C34 C33 H33 . . 120.0 ?
    C32 C33 H33 . . 120.0 ?
    C35 C34 C33 . . 120.0 ?
    C35 C34 H34 . . 120.0 ?
    C33 C34 H34 . . 120.0 ?
    C34 C35 C36 . . 120.0 ?
    C34 C35 H35 . . 120.0 ?
    C36 C35 H35 . . 120.0 ?
    C35 C36 C31 . . 120.0 ?
    C35 C36 H36 . . 120.0 ?
    C31 C36 H36 . . 120.0 ?
    C42 C41 C46 . . 120.0 ?
    C42 C41 H41 . . 120.0 ?
    C46 C41 H41 . . 120.0 ?
    C43 C42 C41 . . 120.0 ?
    C43 C42 H42 . . 120.0 ?
    C41 C42 H42 . . 120.0 ?
    C42 C43 C44 . . 120.0 ?
    C42 C43 H43 . . 120.0 ?
    C44 C43 H43 . . 120.0 ?
    C45 C44 C43 . . 120.0 ?
    C45 C44 H44 . . 120.0 ?
    C43 C44 H44 . . 120.0 ?
    C46 C45 C44 . . 120.0 ?
    C46 C45 H45 . . 120.0 ?
    C44 C45 H45 . . 120.0 ?
    C45 C46 C41 . . 120.0 ?
    C45 C46 H46 . . 120.0 ?
    C41 C46 H46 . . 120.0 ?
    C62 C61 C66 . . 120.0 ?
    C62 C61 H61 . . 120.0 ?
    C66 C61 H61 . . 120.0 ?
    C61 C62 C63 . . 120.0 ?
    C61 C62 H62 . . 120.0 ?
    C63 C62 H62 . . 120.0 ?
    C64 C63 C62 . . 120.0 ?
    C64 C63 H63 . . 120.0 ?
    C62 C63 H63 . . 120.0 ?
    C65 C64 C63 . . 120.0 ?
    C65 C64 H64 . . 120.0 ?
    C63 C64 H64 . . 120.0 ?
    C64 C65 C66 . . 120.0 ?
    C64 C65 H65 . . 120.0 ?
    C66 C65 H65 . . 120.0 ?
    C65 C66 C61 . . 120.0 ?
    C65 C66 H66 . . 120.0 ?
    C61 C66 H66 . . 120.0 ?
    C52A C51A C56A . . 120.0 ?
    C52A C51A H51A . . 120.0 ?
    C56A C51A H51A . . 120.0 ?
    C51A C52A C53A . . 120.0 ?
    C51A C52A H52A . . 120.0 ?
    C53A C52A H52A . . 120.0 ?
    C52A C53A C54A . . 120.0 ?
    C52A C53A H53A . . 120.0 ?
    C54A C53A H53A . . 120.0 ?
    C55A C54A C53A . . 120.0 ?
    C55A C54A H54A . . 120.0 ?
    C53A C54A H54A . . 120.0 ?
    C56A C55A C54A . . 120.0 ?
    C56A C55A H55A . . 120.0 ?
    C54A C55A H55A . . 120.0 ?
    C55A C56A C51A . . 120.0 ?
    C55A C56A H56A . . 120.0 ?
    C51A C56A H56A . . 120.0 ?
    C52B C51B C56B . . 120.0 ?
    C52B C51B H51B . . 120.0 ?
    C56B C51B H51B . . 120.0 ?
    C53B C52B C51B . . 120.0 ?
    C53B C52B H52B . . 120.0 ?
    C51B C52B H52B . . 120.0 ?
    C52B C53B C54B . . 120.0 ?
    C52B C53B H53B . . 120.0 ?
    C54B C53B H53B . . 120.0 ?
    C55B C54B C53B . . 120.0 ?
    C55B C54B H54B . . 120.0 ?
    C53B C54B H54B . . 120.0 ?
    C54B C55B C56B . . 120.0 ?
    C54B C55B H55B . . 120.0 ?
    C56B C55B H55B . . 120.0 ?
    C55B C56B C51B . . 120.0 ?
    C55B C56B H56B . . 120.0 ?
    C51B C56B H56B . . 120.0 ?
    C72 C71 C76 . . 120.0 ?
    C72 C71 H71 . . 120.0 ?
    C76 C71 H71 . . 120.0 ?
    C73 C72 C71 . . 120.0 ?
    C73 C72 H72 . . 120.0 ?
    C71 C72 H72 . . 120.0 ?
    C74 C73 C72 . . 120.0 ?
    C74 C73 H73 . . 120.0 ?
    C72 C73 H73 . . 120.0 ?
    C75 C74 C73 . . 120.0 ?
    C75 C74 H74 . . 120.0 ?
    C73 C74 H74 . . 120.0 ?
    C74 C75 C76 . . 120.0 ?
    C74 C75 H75 . . 120.0 ?
    C76 C75 H75 . . 120.0 ?
    C75 C76 C71 . . 120.0 ?
    C75 C76 H76 . . 120.0 ?
    C71 C76 H76 . . 120.0 ?
data_global
_journal_date_recd_electronic     2009-12-23
_journal_date_accepted     2010-01-04
_journal_name_full     'Acta Crystallographica, Section E'
_journal_year     2010
_journal_volume     66
_journal_issue      2
_journal_page_first     m147
_journal_page_last     m147
_journal_paper_category     QM
_journal_coeditor_code     HB5293
_publ_contact_author_name     'Raija Oilunkaniemi '
_publ_contact_author_address
;
Department of Chemistry
PO Box 3000
FI-90014 University of Oulu
Finland
;
_publ_contact_author_email     raija.oilunkaniemi@oulu.fi
_publ_contact_author_fax     '358 8 5531603'
_publ_contact_author_phone     '358 8 5531686'
_publ_section_title
;\
Bis(\m~2~-phenyltellurolato)bis(phenyltellurolato)tetra-\m~3~-tellurido-\
hexakis(triphenylphosphine)hexapalladium(II) benzene nonasolvate
;
loop_
    _publ_author_name
    _publ_author_address
    'Risto, Maarit'
;
Department of Chemistry
PO Box 3000
FI-90014 University of Oulu
Finland
;
    'Oilunkaniemi, Raija'
;
Department of Chemistry
PO Box 3000
FI-90014 University of Oulu
Finland
;
    'Laitinen, Risto S.'
;
Department of Chemistry
PO Box 3000
FI-90014 University of Oulu
Finland
;
    'Ahlgr\'en, Markku'
;
Department of Chemistry
University of Joensuu
PO Box 111
FI-80101 Joensuu
Finland
;
