# Supplementary material for: Bis(μ2-phenyl­tellurolato)bis­(phenyl­tellurolato)tetra-μ3-tellurido-hexa­kis(triphenyl­phosphine)hexa­palladium(II) benzene nona­solvate
Source: Acta Crystallogr Sect E Struct Rep Online. 2010 Jan 13;66(Pt 2):m147. doi: 10.1107/S1600536810000206 (PMC2979904; doi:10.1107/S1600536810000206)
Supplement: Supplementary file 2 [file e-66-0m147-Isup2.hkl]

#
# h,k,l, Fc-squared, Fo-squared, sigma(Fo-squared) and status flag
#
data_I
_shelx_title ' pdoy in P-1'
_shelx_refln_list_code          4
_shelx_F_calc_maximum      437.89
_exptl_crystal_F_000      2062.00
_reflns_d_resolution_high  0.8107
 
loop_
 _symmetry_equiv_pos_as_xyz
 'x, y, z'
 '-x, -y, -z'
 
_cell_length_a    16.8836
_cell_length_b    17.2857
_cell_length_c    18.1216
_cell_angle_alpha  81.908
_cell_angle_beta   62.385
_cell_angle_gamma  61.471
 
_shelx_F_squared_multiplier     1.000
 
loop_
 _refln_index_h
 _refln_index_k
 _refln_index_l
 _refln_F_squared_calc
 _refln_F_squared_meas
 _refln_F_squared_sigma
 _refln_observed_status
   2   0   0     7667.60     7627.39    274.81 o
   3   0   0     3665.81     3790.45     68.11 o
   4   0   0        1.09        4.22     22.10 o
   5   0   0     1747.76     1922.80     99.92 o
   6   0   0     6818.28     6875.76    141.82 o
   7   0   0    24807.42    24491.91    382.92 o
   8   0   0     2007.85     1926.81     69.79 o
   9   0   0      270.76      317.97     47.86 o
  10   0   0      317.95      153.77    181.04 o
  11   0   0     2399.56     2540.81    380.08 o
  12   0   0    11474.68    11164.85    389.25 o
  13   0   0    34066.46    32934.77   1238.06 o
  14   0   0      608.98      729.28    332.56 o
  15   0   0      120.35      228.30    327.18 o
  16   0   0     4588.90     3735.40    480.67 o
 -15   1   0     1247.68     1071.69    332.13 o
 -14   1   0     1102.28     1098.52    329.49 o
 -13   1   0     8575.45     8191.58    462.34 o
 -12   1   0    35027.45    34956.41   1392.10 o
 -11   1   0      833.80      759.82    194.14 o
 -10   1   0     5283.03     4761.46    294.37 o
  -9   1   0     4899.67     4923.72    274.84 o
  -8   1   0     5639.77     5331.91    262.28 o
  -7   1   0    16399.52    14270.02    539.06 o
  -6   1   0    14724.83    13453.07    382.10 o
  -5   1   0     2893.71     3108.18     54.78 o
  -4   1   0    28366.69    27098.10    545.64 o
  -3   1   0    12587.49    12175.11    339.38 o
  -2   1   0    31274.30    30264.84    724.19 o
   3   1   0    11775.87    11572.23    205.64 o
   4   1   0     2297.07     2654.98     76.82 o
   5   1   0     7418.10     6526.05    134.40 o
   6   1   0     5381.52     5413.13    119.98 o
   7   1   0      948.37     1125.10     60.85 o
   8   1   0      240.20      214.27     52.29 o
   9   1   0       10.18       71.87     47.18 o
  10   1   0      606.73      786.56    110.67 o
  11   1   0      197.05      300.74     46.56 o
  12   1   0      725.07      686.28    243.80 o
  13   1   0    14060.21    13261.85    582.49 o
  14   1   0    10317.32    10014.59    506.60 o
  15   1   0     1692.43     1231.87    346.54 o
  16   1   0       97.70      427.77    341.61 o
 -15   2   0      390.99      420.16    425.38 o
 -14   2   0      940.25      927.67    356.81 o
 -13   2   0       30.20     -194.04    265.96 o
 -12   2   0    17762.34    17014.21    602.66 o
 -11   2   0     4109.37     3773.46    373.75 o
 -10   2   0     4673.59     4735.70    448.07 o
  -9   2   0    15477.10    14178.63    514.14 o
  -8   2   0    13415.75    12451.20    418.90 o
  -7   2   0     2309.64     2209.75    159.24 o
  -6   2   0     7360.68     6731.10    247.82 o
  -5   2   0     1439.88     1568.66    140.01 o
  -4   2   0    39307.78    39577.88    746.92 o
  -3   2   0     8521.93     8646.63    215.97 o
  -2   2   0    18441.61    17964.98    396.56 o
  -1   2   0    16809.37    16943.42    372.45 o
   2   2   0    18977.26    19970.69    501.15 o
   3   2   0    19584.56    20032.27    351.89 o
   4   2   0    13030.29    13664.44    233.05 o
   5   2   0    21839.89    22847.15    401.67 o
   6   2   0    19963.48    19739.18    467.86 o
   7   2   0    13097.46    12050.38    224.67 o
   8   2   0    59397.46    59070.13    856.10 o
   9   2   0    39386.74    38127.25    660.64 o
  10   2   0      692.22      772.31     72.17 o
  11   2   0      570.26      601.61     74.69 o
  12   2   0    11835.12    12377.92    301.94 o
  13   2   0     2553.18     2605.86    126.60 o
  14   2   0     7806.14     7420.46    558.40 o
  15   2   0     1050.83     1024.08    316.22 o
  16   2   0     7408.79     7348.31    517.11 o
  17   2   0      855.57      571.30    604.14 o
 -14   3   0     2569.18     2214.13    515.33 o
 -13   3   0      802.88      285.78    297.69 o
 -12   3   0     4638.47     4286.14    374.77 o
 -11   3   0     3212.14     3230.84    286.97 o
 -10   3   0      393.88      144.12    199.31 o
  -9   3   0     5164.47     4504.55    243.77 o
  -8   3   0    11577.67    10490.60    412.69 o
  -7   3   0    31281.78    28257.35    716.04 o
  -6   3   0        8.08      -36.02    113.50 o
  -5   3   0      625.18      735.95     33.83 o
  -4   3   0    34999.72    34097.25    730.89 o
  -3   3   0    23428.13    23850.01    469.82 o
  -2   3   0      115.12       43.52     47.60 o
  -1   3   0      712.95      619.40     41.84 o
   0   3   0    74922.13    75042.66    998.48 o
   1   3   0    43109.46    44302.88    748.12 o
   2   3   0    13365.57    13961.33    231.85 o
   3   3   0     2610.04     3117.20     86.95 o
   4   3   0    24624.29    23925.89    400.47 o
   5   3   0    28243.28    27658.49    434.44 o
   6   3   0    12163.37    12022.69    228.93 o
   7   3   0    16644.26    16504.09    280.60 o
   8   3   0    55684.69    53371.15    745.28 o
   9   3   0    71058.24    68567.34   1427.07 o
  10   3   0      407.14      186.31     78.87 o
  11   3   0    16329.36    16145.34    314.79 o
  12   3   0     8385.41     8387.51    190.17 o
  13   3   0    22045.94    22995.32    381.92 o
  14   3   0      292.22      463.31    104.28 o
  15   3   0     1646.48     1603.49    115.16 o
  16   3   0     4554.23     4299.32    497.45 o
  17   3   0      315.12      572.90    393.59 o
 -14   4   0      194.37      116.70    393.45 o
 -13   4   0        3.07      148.47    434.77 o
 -12   4   0     3105.13     2698.14    364.78 o
 -11   4   0     2144.16     1974.10    244.11 o
 -10   4   0       73.18      251.36    253.69 o
  -9   4   0     3866.85     3436.41    238.26 o
  -8   4   0     2980.54     2703.87    210.05 o
  -7   4   0     8121.51     7919.41    270.35 o
  -6   4   0    20339.78    19258.31    524.07 o
  -5   4   0      137.80      123.42     53.95 o
  -4   4   0     8642.41     8147.32    169.19 o
  -3   4   0    48555.00    49209.53   1422.25 o
  -2   4   0    13297.23    12233.72    373.99 o
  -1   4   0    40966.45    41481.54    705.79 o
   0   4   0    15127.28    14106.66    338.64 o
   1   4   0   163809.55   162393.30   2297.81 o
   2   4   0     6977.51     7968.19    191.79 o
   3   4   0     1148.26     1169.95     64.80 o
   4   4   0    24502.80    25041.06    411.77 o
   5   4   0    63231.68    61790.62    906.01 o
   6   4   0      584.56      419.70     73.71 o
   7   4   0    11851.37    12546.94    246.42 o
   8   4   0    12618.07    12001.49    226.42 o
   9   4   0    24576.34    22868.05    366.73 o
  10   4   0    19631.59    19384.04    607.70 o
  11   4   0    10435.11    11267.11    239.11 o
  12   4   0     1427.92     1616.28    151.93 o
  13   4   0      883.12      634.03    108.94 o
  14   4   0     2799.99     2944.43    173.32 o
  15   4   0     4483.89     4598.84    169.63 o
  16   4   0     1770.53     1758.53    204.78 o
  17   4   0      835.43      206.16    388.91 o
 -13   5   0     1251.98      956.80    403.26 o
 -12   5   0      723.62      739.97    295.68 o
 -11   5   0     1644.15     2627.72    900.50 o
 -10   5   0      260.48      275.30    230.25 o
  -9   5   0    13044.53    13740.25    433.39 o
  -8   5   0    40655.62    39578.61   1315.23 o
  -7   5   0     4397.46     4175.93    218.94 o
  -6   5   0     8511.46     8435.27    173.02 o
  -5   5   0     3175.85     3006.88     82.40 o
  -4   5   0       18.85       54.73     72.91 o
  -3   5   0    15202.34    14567.70    296.60 o
  -2   5   0      200.65      171.91     65.10 o
  -1   5   0   177531.05   174848.50   2846.06 o
   0   5   0    11561.53    10946.89    260.74 o
   1   5   0    27032.34    26866.84    613.86 o
   2   5   0     2112.28     1622.38     75.23 o
   3   5   0     1052.78     1120.47     64.72 o
   4   5   0    46420.34    44600.90    811.36 o
   5   5   0    65522.31    63566.93    951.73 o
   6   5   0    69444.58    70232.53   1028.58 o
   7   5   0      791.05     1069.04     98.53 o
   8   5   0      677.53      508.30     83.31 o
   9   5   0     1207.21     1315.35     97.31 o
  10   5   0    13762.11    13161.41    256.16 o
  11   5   0      448.25      409.75     99.99 o
  12   5   0    16613.77    16639.77    321.82 o
  13   5   0      459.16      375.39    109.06 o
  14   5   0     2614.60     2794.88    186.06 o
  15   5   0      121.18     -118.13    163.78 o
  16   5   0    11770.03    12360.03    533.45 o
  17   5   0    10974.42    11162.09   1075.70 o
 -13   6   0     7561.19     8199.20    571.06 o
 -12   6   0      232.92      133.98    325.87 o
 -11   6   0        9.20      -26.55    278.08 o
 -10   6   0     1650.87     2458.57    472.48 o
  -9   6   0     1867.77     1724.56    220.26 o
  -8   6   0    32700.68    30627.63    707.55 o
  -7   6   0    60238.32    58750.49   1345.88 o
  -6   6   0     1036.96      985.84     74.76 o
  -5   6   0     6141.08     5884.31    127.21 o
  -4   6   0     8933.50     8852.36    243.74 o
  -3   6   0    18069.22    18305.69    523.87 o
  -2   6   0        9.64      180.43     70.48 o
  -1   6   0    72479.52    71118.55   1369.08 o
   0   6   0    61040.33    58083.75    952.87 o
   1   6   0      430.93      413.70     53.40 o
   2   6   0     6170.83     5907.92    142.98 o
   3   6   0        4.57       41.15     59.74 o
   4   6   0     2042.07     1918.02    100.86 o
   5   6   0    42973.41    41200.43    701.51 o
   6   6   0    81935.02    81692.02   1288.41 o
   7   6   0    10932.85    10523.27    237.40 o
   8   6   0      174.94      123.62     88.61 o
   9   6   0     6867.46     6902.77    175.21 o
  10   6   0       46.29      -58.73     82.64 o
  11   6   0    13160.98    12757.56    325.53 o
  12   6   0     4609.20     4655.19    173.88 o
  13   6   0     9203.65     8855.60    245.98 o
  14   6   0     1887.20     1948.09    156.73 o
  15   6   0      678.16      461.40    143.96 o
  16   6   0     9874.28     9402.77    912.89 o
  17   6   0    11866.93    12055.35    833.14 o
  18   6   0     6043.19     5997.02    428.50 o
 -12   7   0      282.20       47.81    339.45 o
 -11   7   0      983.27      786.74    319.63 o
 -10   7   0      309.82      294.75    283.67 o
  -9   7   0        0.58      122.81    229.44 o
  -8   7   0     5997.49     5920.60    312.51 o
  -7   7   0    45604.54    45581.93    951.69 o
  -6   7   0    23305.28    23823.85    419.38 o
  -5   7   0     4922.83     5028.39    144.19 o
  -4   7   0    15773.35    15643.00    369.73 o
  -3   7   0     7405.38     7311.62    169.22 o
  -2   7   0    10867.62    10086.80    245.56 o
  -1   7   0      421.75      503.31     73.96 o
   0   7   0    19359.79    18765.89    283.94 o
   1   7   0       40.55      126.02     61.64 o
   2   7   0     2623.65     2891.81    108.98 o
   3   7   0       58.33      -73.82     73.82 o
   4   7   0     1729.35     1848.01    123.23 o
   5   7   0     7560.50     7510.99    184.53 o
   6   7   0    14565.89    13800.32    279.68 o
   7   7   0    10846.78    11855.31    251.62 o
   8   7   0     6997.23     7330.54    239.58 o
   9   7   0     2440.45     2350.43    122.09 o
  10   7   0     3143.38     2995.10    136.78 o
  11   7   0    15770.09    16054.07    311.80 o
  12   7   0     9604.05     9788.98    372.86 o
  13   7   0     3124.49     2850.97    165.64 o
  14   7   0     6427.86     5873.65    287.62 o
  15   7   0     5420.59     5433.47    229.29 o
  16   7   0     2096.31     2102.08    195.28 o
  17   7   0     4263.31     4148.75    719.73 o
  18   7   0     3347.76     3476.03   1023.71 o
 -11   8   0     5570.60     5429.45    558.29 o
 -10   8   0     1186.47     1292.90    359.22 o
  -9   8   0     3198.98     3061.54    323.05 o
  -8   8   0     4791.82     4804.85    360.21 o
  -7   8   0    15838.82    16039.21    300.62 o
  -6   8   0    13418.54    13876.34    423.67 o
  -5   8   0     2316.68     2440.64    120.49 o
  -4   8   0     9331.71     8904.80    225.85 o
  -3   8   0     4117.23     4085.91    202.44 o
  -2   8   0    16433.37    15295.20    521.80 o
  -1   8   0    63819.23    61368.65   1478.51 o
   0   8   0    18706.41    18743.83    343.85 o
   1   8   0     6414.04     6624.19    163.67 o
   2   8   0     5623.20     6051.46    161.84 o
   3   8   0     1629.98     1773.40    117.42 o
   4   8   0     1877.07     1962.49    116.74 o
   5   8   0     6822.29     6591.59    168.09 o
   6   8   0      793.12      854.36     97.51 o
   7   8   0      227.65      364.25    112.01 o
   8   8   0    11237.36    10779.70    250.02 o
   9   8   0      189.56      117.99     97.26 o
  10   8   0     8336.82     8368.24    237.53 o
  11   8   0     3891.86     3759.93    164.36 o
  12   8   0    22807.03    22699.91    444.87 o
  13   8   0     7298.34     7308.54    232.65 o
  14   8   0     2992.09     2898.61    180.53 o
  15   8   0    13349.98    13595.22    515.38 o
  16   8   0      151.80      443.02    213.42 o
  17   8   0      477.94      552.57    282.55 o
  18   8   0      544.70      589.25    400.76 o
 -11   9   0     4135.44     4882.86    831.59 o
 -10   9   0      789.16      633.43    458.33 o
  -9   9   0       93.20     1060.75   1128.58 o
  -8   9   0     6816.54     7428.00    876.25 o
  -7   9   0     2544.34     2543.78    106.31 o
  -6   9   0    11635.92    11460.22    231.16 o
  -5   9   0      143.44       -0.70     85.86 o
  -4   9   0    11621.21    11452.10    335.53 o
  -3   9   0     1874.86     1801.58    111.37 o
  -2   9   0      136.72      109.51     90.38 o
  -1   9   0    62819.40    63670.85   1242.47 o
   0   9   0    83160.58    83518.45   1266.73 o
   1   9   0    10806.25    10162.79    245.56 o
   2   9   0     3175.06     2971.31    109.13 o
   3   9   0     2554.56     3082.54    126.19 o
   4   9   0    12107.05    11728.41    294.64 o
   5   9   0      267.06      213.27     90.08 o
   6   9   0    12592.11    11899.98    303.91 o
   7   9   0      785.06      755.40    101.52 o
   8   9   0     6066.21     5752.33    184.64 o
   9   9   0     7031.04     6832.14    188.50 o
  10   9   0     3092.43     2772.10    140.96 o
  11   9   0      736.69      759.22    138.30 o
  12   9   0    11017.61    11211.59    275.42 o
  13   9   0    22533.71    22579.18    427.51 o
  14   9   0     3225.69     3127.49    254.46 o
  15   9   0     5240.05     5525.30    250.74 o
  16   9   0     2463.37     2398.04    245.03 o
  17   9   0       41.89      246.22    389.52 o
  18   9   0      756.84     1234.61    443.46 o
 -10  10   0       58.02      805.17    461.02 o
  -9  10   0     2107.52     2203.93    578.18 o
  -8  10   0      258.75      208.31    297.87 o
  -7  10   0     1515.52     1438.61    102.34 o
  -6  10   0       82.60      140.41     94.03 o
  -5  10   0     9141.28     8828.86    353.08 o
  -4  10   0     2267.73     2464.55    128.23 o
  -3  10   0     8500.27     8306.61    209.45 o
  -2  10   0    21500.59    21311.17    366.25 o
  -1  10   0     1053.55      902.91    105.44 o
   0  10   0    39970.63    39449.32    603.65 o
   1  10   0    41215.21    40222.08    905.92 o
   2  10   0     5018.76     4485.64    177.29 o
   3  10   0      932.92      961.88     92.58 o
   4  10   0    32623.91    32221.66    519.63 o
   5  10   0    16496.97    15723.56    299.00 o
   6  10   0      887.88      971.14    102.14 o
   7  10   0      642.94      658.06    105.34 o
   8  10   0     3993.86     3835.42    160.53 o
   9  10   0     3053.23     2955.40    164.80 o
  10  10   0     2019.52     2037.35    128.29 o
  11  10   0    12727.07    13124.74    289.10 o
  12  10   0      216.76      271.18    136.31 o
  13  10   0    13388.64    13804.13    387.44 o
  14  10   0    10498.98    10308.87    326.69 o
  15  10   0     1205.14     1273.78    203.62 o
  16  10   0      183.19      554.16    247.58 o
  17  10   0      533.95     1293.48    627.81 o
  18  10   0       15.16        7.62    449.23 o
  -9  11   0     9249.01     8234.31    701.11 o
  -8  11   0    16752.32    17958.39   2180.46 o
  -7  11   0     1705.06     1506.07    152.93 o
  -6  11   0     2202.37     2368.75    168.72 o
  -5  11   0     4263.89     4279.60    173.70 o
  -4  11   0     1408.20     1407.41    131.96 o
  -3  11   0     4746.42     4624.20    172.31 o
  -2  11   0    44003.12    44006.22    684.96 o
  -1  11   0    19737.21    19560.98    397.29 o
   0  11   0      691.25      531.54    116.66 o
   1  11   0    19016.07    18947.44    398.91 o
   2  11   0    14528.20    13652.30    391.32 o
   3  11   0     3897.77     4106.67    171.55 o
   4  11   0    32351.01    32819.83    651.09 o
   5  11   0    43566.09    43374.36    736.20 o
   6  11   0     1783.05     2108.24    120.08 o
   7  11   0      232.12      180.68    114.71 o
   8  11   0    25660.75    25717.38    495.06 o
   9  11   0     3204.20     3256.41    161.20 o
  10  11   0        6.09      -21.80    145.32 o
  11  11   0    26772.96    27269.10    514.97 o
  12  11   0    11465.45    11219.23    369.62 o
  13  11   0     4576.49     4482.10    213.68 o
  14  11   0     6783.91     6565.37    256.86 o
  15  11   0     1926.98     2215.82    250.61 o
  16  11   0     5422.83     5087.21    354.61 o
  17  11   0     1557.32     1854.96    445.81 o
  18  11   0     1451.25     2112.18    677.10 o
  -8  12   0    29191.22    27570.90   1123.13 o
  -7  12   0     9147.24     9113.43    418.90 o
  -6  12   0     1268.09     1377.82    226.35 o
  -5  12   0      554.60      526.70    136.03 o
  -4  12   0     7474.82     7396.09    227.24 o
  -3  12   0     1674.24     1668.67    158.05 o
  -2  12   0     6845.95     6790.45    238.52 o
  -1  12   0    38375.54    38889.51    668.69 o
   0  12   0     5035.34     4714.67    328.58 o
   1  12   0     1604.34     1692.05    138.33 o
   2  12   0    12604.73    12352.88    415.70 o
   3  12   0     5850.72     5753.66    291.68 o
   4  12   0     1775.17     1883.58    152.50 o
   5  12   0    21099.99    21274.42    484.32 o
   6  12   0     8858.44     8033.05    223.96 o
   7  12   0      310.27      324.19     84.11 o
   8  12   0    16606.49    16545.63    369.14 o
   9  12   0    27828.11    27797.12    476.15 o
  10  12   0      237.35      301.34    116.97 o
  11  12   0     2980.25     2867.16    167.03 o
  12  12   0    20586.08    20945.81    411.01 o
  13  12   0     2067.31     2198.15    215.68 o
  14  12   0     5151.70     5046.42    228.94 o
  15  12   0       15.10      133.30    209.55 o
  16  12   0     2571.60     2070.26    257.06 o
  17  12   0      863.27     2440.09   1577.22 o
  18  12   0     1043.01      968.82    606.75 o
  -7  13   0    13002.59    13462.08    476.70 o
  -6  13   0      287.78      513.92    222.00 o
  -5  13   0     5286.53     5142.60    307.88 o
  -4  13   0       26.39      280.12    149.43 o
  -3  13   0     4181.10     3674.96    222.84 o
  -2  13   0     2224.50     2165.99    245.19 o
  -1  13   0     1339.58     1338.88    165.83 o
   0  13   0     3466.87     3499.57    208.06 o
   1  13   0     1338.04     1092.21    153.49 o
   2  13   0     2913.60     2998.64    190.58 o
   3  13   0    10498.95    11052.39    335.79 o
   4  13   0    13292.98    13088.02    321.62 o
   5  13   0       21.16       93.93    158.35 o
   6  13   0      410.76      448.33    128.24 o
   7  13   0     1433.49     1654.06    110.11 o
   8  13   0      660.31      610.42    100.59 o
   9  13   0    18652.83    18655.75    361.29 o
  10  13   0     7377.56     7804.17    237.01 o
  11  13   0       78.95      -58.44    137.19 o
  12  13   0      573.07      551.13    151.93 o
  13  13   0      507.06      253.32    165.10 o
  14  13   0     6181.33     6073.20    300.33 o
  15  13   0      698.72      515.30    244.57 o
  16  13   0      472.66      471.26    287.60 o
  17  13   0      952.43      553.14    517.24 o
  18  13   0      103.14     -686.29    728.41 o
  -6  14   0      509.90      241.65    301.32 o
  -5  14   0     2602.61     2207.35    307.26 o
  -4  14   0      298.59      313.51    259.23 o
  -3  14   0      792.64      614.46    194.12 o
  -2  14   0     2847.33     2715.10    212.88 o
  -1  14   0     2619.54     2411.60    197.88 o
   0  14   0      535.69      311.11    166.53 o
   1  14   0     3571.83     3375.71    211.28 o
   2  14   0      811.85      807.16    162.00 o
   3  14   0     2453.13     2776.31    200.86 o
   4  14   0    24720.91    24740.74    544.78 o
   5  14   0    32724.29    32706.15    677.33 o
   6  14   0      495.64      478.99    135.18 o
   7  14   0     8132.83     7955.97    261.03 o
   8  14   0    13864.30    13918.96    301.64 o
   9  14   0      989.82     1053.60    139.25 o
  10  14   0    20297.75    20302.19    501.60 o
  11  14   0     2100.85     1894.22    169.17 o
  12  14   0     8050.44     7860.53    308.53 o
  13  14   0     1733.96     1806.64    208.28 o
  14  14   0     2842.77     2827.57    299.96 o
  15  14   0      346.44      634.86    226.90 o
  16  14   0     6981.50     6980.72    520.41 o
  17  14   0     7575.43     8253.00   1125.73 o
  -5  15   0      160.81      267.60    491.92 o
  -4  15   0      609.99      785.98    270.08 o
  -3  15   0     3272.60     3170.38    405.02 o
  -2  15   0        0.85      151.98    182.98 o
  -1  15   0     3788.12     4022.59    274.58 o
   0  15   0     1260.71     1565.89    216.44 o
   1  15   0     4876.86     4509.76    292.90 o
   2  15   0      524.52      533.89    292.04 o
   3  15   0     6039.06     6007.52    261.29 o
   4  15   0      402.35      298.64    155.98 o
   5  15   0    50975.95    50189.23    866.71 o
   6  15   0     7579.46     7596.59    263.37 o
   7  15   0      385.68      368.80    153.55 o
   8  15   0     3435.32     3226.72    216.88 o
   9  15   0      539.83      666.33    112.51 o
  10  15   0    16961.02    17946.29    468.22 o
  11  15   0     1904.14     1922.11    183.21 o
  12  15   0     7148.93     7107.28    266.00 o
  13  15   0     2090.14     1563.78    212.93 o
  14  15   0     1446.52     1456.73    238.18 o
  15  15   0      214.40      195.83    232.02 o
  16  15   0     1343.50     1254.45    327.34 o
  17  15   0     5716.68     5586.38    538.74 o
  -4  16   0     3558.49     3889.30    534.20 o
  -3  16   0    10887.11    11717.43    709.16 o
  -2  16   0     4390.30     3915.77    378.05 o
  -1  16   0     1979.27     1895.86    283.39 o
   0  16   0     1706.29     2044.94    272.85 o
   1  16   0     1999.57     2367.22    284.84 o
   2  16   0      181.32      207.97    195.80 o
   3  16   0    11222.53    11630.37    378.84 o
   4  16   0    10907.85    11116.48    365.30 o
   5  16   0     8265.93     8442.87    317.16 o
   6  16   0    26460.54    26949.64    601.67 o
   7  16   0      481.05      458.32    179.85 o
   8  16   0     1346.07     1338.66    184.74 o
   9  16   0      157.46      -19.00    192.72 o
  10  16   0    10559.75    10295.78    540.04 o
  11  16   0    14065.99    14500.96    365.20 o
  12  16   0      355.06      437.65    188.23 o
  13  16   0       25.71      167.12    192.88 o
  14  16   0     4164.07     4023.15    265.50 o
  15  16   0     3922.71     4239.83    389.19 o
  16  16   0     4169.02     3445.22    638.88 o
  17  16   0      376.85      287.41    515.15 o
  -2  17   0    16166.26    16691.74    901.12 o
  -1  17   0     6829.58     7088.83    669.59 o
   0  17   0     2919.36     2883.10    431.61 o
   1  17   0       89.46       -3.88    273.01 o
   2  17   0      227.68      222.54    252.36 o
   3  17   0     3489.70     3545.54    357.18 o
   4  17   0    20043.41    20463.60    563.85 o
   5  17   0     2522.58     2954.77    292.33 o
   6  17   0    10360.44    10047.99    453.63 o
   7  17   0     2019.25     2034.33    239.17 o
   8  17   0     2012.44     2524.00    246.09 o
   9  17   0     1053.43     1259.22    257.64 o
  10  17   0     4378.91     4699.25    314.09 o
  11  17   0    11437.68    10879.63    462.71 o
  12  17   0      963.82     1035.79    207.69 o
  13  17   0      163.50      462.97    208.93 o
  14  17   0     5486.76     5944.53    525.71 o
  15  17   0     6183.64     7409.37    640.90 o
  16  17   0     4376.70     4187.19    641.37 o
  -1  18   0     4250.61     4644.99    870.35 o
   0  18   0      484.84       89.51    583.89 o
   1  18   0     2278.97     2714.60    395.63 o
   2  18   0      946.39     1254.76    313.60 o
   3  18   0     1349.97     1172.13    306.19 o
   4  18   0     1294.03     1094.41    350.06 o
   5  18   0     7639.75     8041.29    519.51 o
   6  18   0     1668.80     1395.94    245.73 o
   7  18   0    10303.37    10660.70    394.29 o
   8  18   0      243.01      261.54    239.62 o
   9  18   0     2620.34     2564.67    370.64 o
  10  18   0      149.72      147.67    271.24 o
  11  18   0     2294.01     2271.96    324.10 o
  12  18   0       14.20      400.37   1128.93 o
  13  18   0     1114.56     1485.11    509.64 o
  14  18   0     5956.40     4448.32    564.62 o
  15  18   0     2483.67     1624.08    591.02 o
   1  19   0     2183.64     2418.38    497.67 o
   2  19   0     5092.67     6452.02    583.85 o
   3  19   0     2021.70     1963.47    376.38 o
   4  19   0     6340.77     6464.51    443.22 o
   5  19   0       12.41      764.82    497.71 o
   6  19   0       30.74     -240.55    303.86 o
   7  19   0    13448.76    13854.67    508.32 o
   8  19   0     6868.89     7073.03    540.27 o
   9  19   0     1350.05     1433.62    382.34 o
  10  19   0      877.44      839.99    437.01 o
  11  19   0     3503.09     2254.77    442.97 o
  12  19   0      126.30       92.83    526.32 o
  13  19   0       32.75       87.80    437.25 o
  14  19   0     1880.21     2088.48    596.32 o
   4  20   0     9482.93    10414.43    693.55 o
   5  20   0     2677.45     2955.84    411.58 o
   6  20   0     1211.78      726.26    404.62 o
   7  20   0     4714.67     5220.31    495.97 o
   8  20   0     6063.79     6522.84    483.06 o
   9  20   0      563.58      898.94    422.28 o
  10  20   0       40.96      397.39    413.13 o
  11  20   0    13607.40    13495.75   1461.97 o
  12  20   0      920.66     1764.63    578.44 o
  13  20   0       25.68     -229.41    538.94 o
   7  21   0      546.55       49.74    469.55 o
   8  21   0      459.25      437.95    454.10 o
   9  21   0      124.04      626.62   1040.97 o
  10  21   0     1322.39      666.37    557.12 o
 -12 -20   1        2.35     -274.83    952.91 o
 -11 -20   1     8473.90     7550.09    735.74 o
 -10 -20   1     9068.71     9162.30    589.66 o
  -9 -20   1      328.12      382.05    426.72 o
  -8 -20   1        3.20      794.50    596.71 o
  -7 -20   1     3102.98     3181.29    455.15 o
  -6 -20   1     1721.79     1969.27    440.42 o
  -5 -20   1     1567.32     1239.14    429.02 o
  -4 -20   1     8242.69     8077.86    580.00 o
  -3 -20   1     9480.23     9423.93   1060.41 o
 -14 -19   1     1476.68     1611.65   1039.29 o
 -13 -19   1      912.84      343.35    569.69 o
 -12 -19   1       78.63     -110.83    480.15 o
 -11 -19   1      658.27      613.59    311.01 o
 -10 -19   1     9533.90     9211.54    591.30 o
  -9 -19   1     1002.77      289.44    412.78 o
  -8 -19   1        7.37     -374.18    374.18 o
  -7 -19   1     8495.71     7923.68    465.00 o
  -6 -19   1     4371.45     4321.22    437.90 o
  -5 -19   1        8.28      -61.53    324.74 o
  -4 -19   1     2860.58     2804.69    392.66 o
  -3 -19   1    11717.58    11822.63    672.05 o
  -2 -19   1     1108.05      906.46    365.06 o
  -1 -19   1       54.09     -652.87    698.27 o
 -15 -18   1       82.11      -25.90    753.95 o
 -14 -18   1     1250.20     1797.86    764.26 o
 -13 -18   1     1480.86     1074.25    425.09 o
 -12 -18   1     1589.72     2052.94    385.00 o
 -11 -18   1     3330.92     3061.81    657.74 o
 -10 -18   1      383.03      376.63    332.65 o
  -9 -18   1      649.48     1128.45    365.19 o
  -8 -18   1      381.84      398.74    458.59 o
  -7 -18   1      710.73     2022.19    585.00 o
  -6 -18   1    10839.21    11464.11    436.15 o
  -5 -18   1      155.92      505.57    275.87 o
  -4 -18   1     3405.65     3912.79    525.99 o
  -3 -18   1      829.38      889.14    297.88 o
  -2 -18   1      384.42      378.10    317.70 o
  -1 -18   1      307.86      573.33    417.21 o
   0 -18   1      344.85     1055.88    394.10 o
   1 -18   1        8.83     -246.92    495.01 o
 -16 -17   1     1072.34      920.84    597.01 o
 -15 -17   1      116.83     -206.76    512.36 o
 -14 -17   1     3557.64     3083.75    548.94 o
 -13 -17   1       17.94      768.03   1266.13 o
 -12 -17   1      623.08      513.56    246.60 o
 -11 -17   1    18304.18    20380.35    749.15 o
 -10 -17   1    16351.34    17485.04    847.85 o
  -9 -17   1     2580.37     3454.44    395.05 o
  -8 -17   1      450.06      414.47    236.02 o
  -7 -17   1      650.01     1099.63    239.95 o
  -6 -17   1     6690.89     7180.36    316.86 o
  -5 -17   1     3001.83     3176.22    422.03 o
  -4 -17   1    11632.01    11790.64    473.17 o
  -3 -17   1    13748.66    14194.54    465.67 o
  -2 -17   1      620.38      656.47    270.89 o
  -1 -17   1        9.27      261.10    298.99 o
   0 -17   1      349.18      353.66    446.39 o
   1 -17   1      311.88      205.49    320.26 o
   2 -17   1     7417.47     7544.76    661.76 o
 -16 -16   1     3772.40     3278.35    626.55 o
 -15 -16   1     1620.91     1534.31    373.73 o
 -14 -16   1     2860.91     2407.28    269.48 o
 -13 -16   1      360.63       60.36    295.14 o
 -12 -16   1     1822.99     1623.85    260.70 o
 -11 -16   1    13326.96    13568.54    407.01 o
 -10 -16   1    44856.29    46890.99    808.48 o
  -9 -16   1     7532.24     7796.44    239.74 o
  -8 -16   1     1100.32     1149.51    229.40 o
  -7 -16   1     1864.91     1950.87    207.05 o
  -6 -16   1     2976.62     3040.67    258.90 o
  -5 -16   1    19632.17    20432.18    485.48 o
  -4 -16   1      170.26       19.79    192.30 o
  -3 -16   1    21132.04    21910.27    516.29 o
  -2 -16   1     5049.60     5166.65    261.76 o
  -1 -16   1       84.49      225.36    226.15 o
   0 -16   1      337.65      633.63    223.52 o
   1 -16   1      192.54      -27.73    236.68 o
   2 -16   1     1082.02      933.16    301.17 o
   3 -16   1    12015.14    12071.09   2091.57 o
   4 -16   1     8509.32     8038.63    654.12 o
 -17 -15   1     3713.45     3286.89    565.72 o
 -16 -15   1      644.46      156.42    384.03 o
 -15 -15   1       17.94      286.40    310.19 o
 -14 -15   1      133.92      126.61    230.66 o
 -13 -15   1       27.30       43.20    202.62 o
 -12 -15   1    14496.94    14388.78    424.62 o
 -11 -15   1     4275.83     4086.32    251.71 o
 -10 -15   1    21769.64    22183.91    474.04 o
  -9 -15   1    18539.52    18724.29    400.77 o
  -8 -15   1     1150.73     1252.71    205.21 o
  -7 -15   1        1.59      -12.41    153.32 o
  -6 -15   1        2.88      164.14    167.37 o
  -5 -15   1    34944.74    34054.48    643.30 o
  -4 -15   1    22081.00    22415.54    489.80 o
  -3 -15   1     1357.95     1343.55    194.60 o
  -2 -15   1     5506.85     5548.22    237.50 o
  -1 -15   1     1261.40     1184.98    190.12 o
   0 -15   1      587.39      631.50    194.34 o
   1 -15   1     3066.29     3111.78    232.04 o
   2 -15   1     1388.15     1500.09    371.36 o
   3 -15   1     5313.81     4559.54    325.58 o
   4 -15   1     2294.92     2672.95    342.96 o
   5 -15   1      284.12      516.15    566.06 o
 -17 -14   1     7444.68     8132.13    656.51 o
 -16 -14   1     4780.50     4368.13    427.22 o
 -15 -14   1     1101.78     1510.15    252.70 o
 -14 -14   1      225.15     -167.90    209.48 o
 -13 -14   1     1134.79      800.20    216.09 o
 -12 -14   1     7847.29     7846.17    279.55 o
 -11 -14   1    27950.07    28451.05    532.51 o
 -10 -14   1      989.35      757.29    141.43 o
  -9 -14   1    19209.24    19515.17    395.39 o
  -8 -14   1     1301.52     1395.26    181.83 o
  -7 -14   1      655.61      776.78    172.02 o
  -6 -14   1      482.53      616.40     86.91 o
  -5 -14   1     7100.60     6906.61    258.80 o
  -4 -14   1    44080.74    43798.60   1109.38 o
  -3 -14   1    18813.21    18463.55    418.02 o
  -2 -14   1     2914.13     3009.33    195.38 o
  -1 -14   1     2871.94     2542.72    192.58 o
   0 -14   1      448.35      -56.24    163.07 o
   1 -14   1     3588.56     3570.77    220.41 o
   2 -14   1     5423.30     4745.86    249.91 o
   3 -14   1      429.85      555.26    182.98 o
   4 -14   1     2551.55     2059.53    246.79 o
   5 -14   1     4424.19     4649.54    560.71 o
   6 -14   1     3763.44     3656.30    686.96 o
 -17 -13   1     3289.43     4171.72    530.41 o
 -16 -13   1     1431.54     1350.69    428.59 o
 -15 -13   1     1077.62      690.13    240.51 o
 -14 -13   1     4318.88     4412.19    282.57 o
 -13 -13   1     2655.74     3193.08    212.85 o
 -12 -13   1      878.19      806.57    166.12 o
 -11 -13   1     8243.05     8712.99    267.46 o
 -10 -13   1    11863.44    12233.25    335.84 o
  -9 -13   1     3342.86     3580.78    209.71 o
  -8 -13   1     8078.97     7893.56    272.19 o
  -7 -13   1      622.34      494.31    143.14 o
  -6 -13   1     2064.73     1723.47    143.04 o
  -5 -13   1     2046.17     1978.63    126.78 o
  -4 -13   1     2893.35     2788.39    178.83 o
  -3 -13   1    19437.54    19010.76    351.50 o
  -2 -13   1    31345.51    31099.10    621.16 o
  -1 -13   1    18949.69    18542.35    383.69 o
   0 -13   1      998.38      978.46    146.60 o
   1 -13   1     2608.16     2545.13    180.82 o
   2 -13   1     2691.10     2668.61    186.72 o
   3 -13   1      358.13      280.14    153.53 o
   4 -13   1     5741.10     5558.45    299.67 o
   5 -13   1      726.78      700.45    170.97 o
   6 -13   1     6758.00     6364.88    592.37 o
   7 -13   1       17.97      -12.37    256.37 o
 -17 -12   1      673.51      642.23    427.68 o
 -16 -12   1        7.04      115.22    254.34 o
 -15 -12   1     2088.40     1731.91    248.56 o
 -14 -12   1     5110.36     5272.15    288.08 o
 -13 -12   1     9159.92     9259.28    289.19 o
 -12 -12   1     7285.61     7546.62    253.05 o
 -11 -12   1    11423.96    11093.79    347.25 o
 -10 -12   1     8397.86     8532.69    324.22 o
  -9 -12   1      220.34      174.77    142.95 o
  -8 -12   1    17819.93    17455.75    449.98 o
  -7 -12   1      129.07      229.69    128.70 o
  -6 -12   1      331.32      328.74    119.32 o
  -5 -12   1    26400.43    26461.91    503.89 o
  -4 -12   1    23597.68    23282.37    400.66 o
  -3 -12   1      951.92     1032.70    118.86 o
  -2 -12   1    14909.82    14495.91    297.48 o
  -1 -12   1    29255.26    29790.22    510.03 o
   0 -12   1     8842.78     8927.04    240.43 o
   1 -12   1     2127.18     2123.48    158.34 o
   2 -12   1    20458.22    20529.11    444.43 o
   3 -12   1      541.75      567.28    138.89 o
   4 -12   1     1441.18     1680.07    197.05 o
   5 -12   1    10543.92    10066.83    275.64 o
   6 -12   1     2479.10     2072.70    216.15 o
   7 -12   1       42.17      152.66    186.41 o
   8 -12   1    14479.82    13942.19   1057.77 o
 -17 -11   1      581.52      579.63    511.97 o
 -16 -11   1      545.38      488.40    267.82 o
 -15 -11   1     5411.97     5385.42    368.10 o
 -14 -11   1      416.05      410.00    183.60 o
 -13 -11   1    15068.35    15254.66    358.31 o
 -12 -11   1       31.08      126.37    148.40 o
 -11 -11   1    36228.64    37349.54    607.28 o
 -10 -11   1    13497.88    13542.29    328.17 o
  -9 -11   1      163.69       -8.64    110.67 o
  -8 -11   1     5676.90     5387.84    207.22 o
  -7 -11   1     8730.34     9291.80    262.75 o
  -6 -11   1      931.43     1018.61    128.72 o
  -5 -11   1    22055.81    21899.05    439.65 o
  -4 -11   1    82652.95    81580.33   1128.70 o
  -3 -11   1    33771.59    33073.78    515.64 o
  -2 -11   1     1052.82      984.31     97.86 o
  -1 -11   1    16536.44    16242.62    441.72 o
   0 -11   1    30803.02    30272.80    644.19 o
   1 -11   1      237.03       92.69    112.02 o
   2 -11   1    22633.38    22536.14    495.80 o
   3 -11   1    20921.43    20678.64    438.88 o
   4 -11   1       18.06      -78.44    117.93 o
   5 -11   1     7670.95     7748.78    220.45 o
   6 -11   1     5181.69     4781.08    227.11 o
   7 -11   1      446.70      348.88    187.03 o
   8 -11   1     7456.64     7535.09    534.23 o
   9 -11   1    17032.55    15688.49    800.26 o
 -18 -10   1     1637.35     1431.72    595.09 o
 -17 -10   1     6851.43     6891.53    723.25 o
 -16 -10   1     1428.56     2632.69   1509.33 o
 -15 -10   1       13.27      -63.66    193.05 o
 -14 -10   1      104.29     -135.63    180.22 o
 -13 -10   1    28405.04    29408.40    720.43 o
 -12 -10   1     8629.31     9243.43    288.74 o
 -11 -10   1     5796.42     5979.77    212.50 o
 -10 -10   1    22353.69    22729.72    446.53 o
  -9 -10   1     5540.55     5536.59    201.66 o
  -8 -10   1     2068.10     2152.31    149.27 o
  -7 -10   1      466.00      463.33    105.88 o
  -6 -10   1      350.29      398.23    105.48 o
  -5 -10   1      979.16      932.04    108.64 o
  -4 -10   1    41024.91    40853.00    699.19 o
  -3 -10   1    31458.68    30847.96    486.96 o
  -2 -10   1     8679.05     8211.75    191.82 o
  -1 -10   1      231.56      293.22     81.35 o
   0 -10   1    49800.23    49037.52    801.08 o
   1 -10   1    29006.89    29212.43    591.69 o
   2 -10   1    12769.98    12664.30    393.43 o
   3 -10   1     7481.73     7344.77    283.44 o
   4 -10   1      923.94      881.63    109.94 o
   5 -10   1      551.29      650.18    140.11 o
   6 -10   1    18135.14    17689.63    645.59 o
   7 -10   1     1318.06     1137.81    161.32 o
   8 -10   1     1876.04     1666.72    348.65 o
   9 -10   1     5403.83     4847.67    502.74 o
  10 -10   1     1508.97      690.71    454.64 o
 -17  -9   1     5419.12     6757.32    766.27 o
 -16  -9   1     3868.75     3779.40    396.39 o
 -15  -9   1     1365.98     1502.90    379.87 o
 -14  -9   1      965.91      604.76    171.68 o
 -13  -9   1     6749.19     6835.88    262.47 o
 -12  -9   1    52151.30    52761.79    858.42 o
 -11  -9   1    11536.05    11981.68    335.07 o
 -10  -9   1    10726.88    10393.58    390.53 o
  -9  -9   1     6123.53     6054.38    204.88 o
  -8  -9   1      189.53      131.85    104.21 o
  -7  -9   1     7324.63     6783.29    205.40 o
  -6  -9   1     7935.30     7446.99    209.81 o
  -5  -9   1     2391.67     2312.60    126.90 o
  -4  -9   1    12549.20    13631.47    280.33 o
  -3  -9   1      991.06      863.89    108.93 o
  -2  -9   1     4230.38     4901.55    141.28 o
  -1  -9   1     9338.18     9236.83    242.66 o
   0  -9   1    14864.02    15237.79    373.59 o
   1  -9   1    63854.90    62282.29    817.16 o
   2  -9   1     8685.86     8855.16    218.48 o
   3  -9   1      633.29      678.34     94.54 o
   4  -9   1    10158.61     9894.71    221.98 o
   5  -9   1    22942.61    22298.87    412.85 o
   6  -9   1     2646.22     2814.42    148.69 o
   7  -9   1     7269.61     6948.89    173.75 o
   8  -9   1       18.64      255.45    289.98 o
   9  -9   1       53.44      163.56    270.44 o
  10  -9   1      632.51     1290.68    870.57 o
  11  -9   1     2089.57     1290.22    517.23 o
 -17  -8   1      362.66      615.21    483.86 o
 -16  -8   1     6605.58     6681.89    382.32 o
 -15  -8   1      237.52      490.78    159.88 o
 -14  -8   1     8261.06     8325.80    261.53 o
 -13  -8   1      215.74      156.34    137.10 o
 -12  -8   1    34104.09    34635.00    574.12 o
 -11  -8   1    63080.32    63050.42   1177.43 o
 -10  -8   1     1634.14     1488.11    148.41 o
  -9  -8   1     5474.61     5507.78    208.04 o
  -8  -8   1     1277.20     1283.22    114.44 o
  -7  -8   1     4670.25     4647.48    171.02 o
  -6  -8   1     2614.32     2753.40    135.08 o
  -5  -8   1      937.78     1000.82    178.55 o
  -4  -8   1      110.28      247.92     78.68 o
  -3  -8   1        0.90      120.81     95.18 o
  -2  -8   1    11108.00    10036.60    202.58 o
  -1  -8   1      153.28      169.99     76.33 o
   0  -8   1     8577.04     8320.12    230.10 o
   1  -8   1    15743.73    15895.38    311.26 o
   2  -8   1    45971.81    45741.46    587.72 o
   3  -8   1     8495.67     8015.10    254.70 o
   4  -8   1     6827.38     6313.67    249.52 o
   5  -8   1    30648.17    30120.59    505.18 o
   6  -8   1     5417.87     5566.00    148.81 o
   7  -8   1     7216.85     7390.43    208.28 o
   8  -8   1     1012.27      552.81    209.22 o
   9  -8   1      559.05      459.94    239.67 o
  10  -8   1       21.46     -155.08    306.24 o
  11  -8   1     1482.27     1042.08    515.75 o
  12  -8   1     2005.65     1625.36    460.78 o
 -17  -7   1      509.58      536.78    281.34 o
 -16  -7   1     6699.24     7042.52    398.78 o
 -15  -7   1       69.13      -33.88    151.59 o
 -14  -7   1     4508.86     4769.79    212.64 o
 -13  -7   1      143.32        9.75    135.79 o
 -12  -7   1      124.63       29.60    129.84 o
 -11  -7   1    41413.91    42177.97    643.26 o
 -10  -7   1    22382.60    21770.75    640.02 o
  -9  -7   1       80.77      125.88    112.28 o
  -8  -7   1     5641.62     5966.47    198.55 o
  -7  -7   1      498.69      590.93    102.08 o
  -6  -7   1     5015.95     4990.00    160.40 o
  -5  -7   1     8524.97     8823.03    216.47 o
  -4  -7   1      226.72      379.59     97.06 o
  -3  -7   1     2467.89     2716.60    117.46 o
  -2  -7   1     5788.85     5134.58    152.40 o
  -1  -7   1     6144.10     6070.91    145.94 o
   0  -7   1     1416.93     1206.59     87.84 o
   1  -7   1    23464.69    21796.10    306.47 o
   2  -7   1     5523.18     5065.88    118.56 o
   3  -7   1    19105.92    19382.95    442.99 o
   4  -7   1     4282.43     4221.49    148.11 o
   5  -7   1    24957.13    24382.31    443.16 o
   6  -7   1     3411.79     3523.32    178.83 o
   7  -7   1     1865.65     1700.43     77.96 o
   8  -7   1    13196.79    12523.17    413.98 o
   9  -7   1      527.64      227.31    215.16 o
  10  -7   1      284.12       41.65    246.06 o
  11  -7   1        1.62     -111.41    328.12 o
  12  -7   1       20.15      247.02    362.24 o
 -17  -6   1      850.54     1097.93    327.58 o
 -16  -6   1     8556.21     7794.39    441.04 o
 -15  -6   1     4826.48     5222.02    233.50 o
 -14  -6   1       63.21      177.56    128.36 o
 -13  -6   1      416.92      552.74    129.20 o
 -12  -6   1    17157.83    17867.42    508.72 o
 -11  -6   1      391.73      454.91    116.37 o
 -10  -6   1    13939.61    13466.69    297.91 o
  -9  -6   1     2936.84     2727.59    136.29 o
  -8  -6   1     7119.24     6973.83    191.39 o
  -7  -6   1     3033.91     3051.69    145.64 o
  -6  -6   1    37176.97    36146.06    741.57 o
  -5  -6   1    72477.38    71430.09   1062.22 o
  -4  -6   1    21891.67    21637.29    389.80 o
  -3  -6   1    10634.99    11111.58    225.87 o
  -2  -6   1      102.16      110.66     67.12 o
  -1  -6   1    16369.47    15729.20    268.32 o
   0  -6   1      806.89      971.55     75.12 o
   1  -6   1   134423.91   133222.17   1606.75 o
   2  -6   1    15303.68    14610.60    283.74 o
   3  -6   1    18654.13    18189.28    377.64 o
   4  -6   1     7490.71     7627.27    282.86 o
   5  -6   1     2606.54     2410.50     85.45 o
   6  -6   1     1525.10     1470.29     67.32 o
   7  -6   1     1254.41     1261.84    224.34 o
   8  -6   1     9908.25     8945.13    335.24 o
   9  -6   1     1876.77     1743.21    228.09 o
  10  -6   1     5716.88     5447.19    371.57 o
  11  -6   1     1072.07     1026.59    314.69 o
  12  -6   1      837.16      407.41    366.56 o
  13  -6   1     9586.08     8076.60    561.85 o
 -17  -5   1     4203.57     4601.98    385.10 o
 -16  -5   1     2898.18     2264.54    285.11 o
 -15  -5   1     8281.66     8119.52    309.57 o
 -14  -5   1      356.68      570.40    155.06 o
 -13  -5   1      252.87      309.32    117.26 o
 -12  -5   1    16158.80    16023.38    310.14 o
 -11  -5   1    33863.46    34133.96    538.70 o
 -10  -5   1       31.04       23.22     81.60 o
  -9  -5   1     9926.35     9126.77    213.55 o
  -8  -5   1    31493.71    31549.61    509.47 o
  -7  -5   1     9317.15     8912.70    204.34 o
  -6  -5   1    15749.48    15894.72    297.24 o
  -5  -5   1    96406.01    93293.30   1445.03 o
  -4  -5   1    73487.60    71120.78   1047.70 o
  -3  -5   1    31602.67    30379.73    669.34 o
  -2  -5   1    33453.86    33414.39    543.53 o
  -1  -5   1    20432.12    19448.44    341.33 o
   0  -5   1     6461.58     5755.38    125.85 o
   1  -5   1    76771.81    78534.84   1098.10 o
   2  -5   1    77117.50    73549.59   1273.18 o
   3  -5   1      785.51      990.32     82.84 o
   4  -5   1     6379.67     6365.17    253.02 o
   5  -5   1     4160.06     4437.40    171.33 o
   6  -5   1       12.02       16.98     51.16 o
   7  -5   1       46.09      118.49    139.12 o
   8  -5   1     9020.92     8908.75    472.42 o
   9  -5   1     3248.04     3364.14    255.60 o
  10  -5   1     2445.81     2492.51    269.30 o
  11  -5   1     4041.49     3664.26    303.13 o
  12  -5   1     2203.58     2040.88    470.87 o
  13  -5   1     3974.14     3818.54    422.19 o
  14  -5   1    13176.23    11969.39    761.70 o
 -17  -4   1     6936.92     6165.15    544.85 o
 -16  -4   1      536.92      283.41    218.69 o
 -15  -4   1     1705.69     1661.67    253.35 o
 -14  -4   1     1303.12     1250.94    142.70 o
 -13  -4   1      802.70      769.80    115.74 o
 -12  -4   1     1158.34     1095.29    115.59 o
 -11  -4   1    34132.83    35060.32    596.95 o
 -10  -4   1    12045.22    12021.64    244.79 o
  -9  -4   1     3650.03     3348.47    130.83 o
  -8  -4   1    13893.80    13423.07    262.79 o
  -7  -4   1    47723.65    47886.13    726.36 o
  -6  -4   1     9173.20     9091.12    196.18 o
  -5  -4   1    28909.59    29189.17    483.03 o
  -4  -4   1    16081.17    15322.13    297.25 o
  -3  -4   1     9596.43     9373.31    187.69 o
  -2  -4   1    63567.96    64046.52    947.40 o
  -1  -4   1     1808.36     1823.91     68.99 o
   0  -4   1     9117.17     8741.27    158.32 o
   1  -4   1     1938.19     1851.82     56.71 o
   2  -4   1    32896.12    32015.47    653.46 o
   3  -4   1       16.69       97.64     48.14 o
   4  -4   1    23109.58    22589.82    309.57 o
   5  -4   1       75.75       40.77     48.39 o
   6  -4   1      572.43      263.93    145.84 o
   7  -4   1     4614.52     4637.07    253.29 o
   8  -4   1     3260.99     3053.86    286.85 o
   9  -4   1      318.30      208.14    177.12 o
  10  -4   1     2539.58     2360.93    244.35 o
  11  -4   1       74.58       70.78    218.91 o
  12  -4   1     5945.62     5276.37    422.15 o
  13  -4   1     1653.15     1819.41    346.75 o
  14  -4   1     2092.47     2109.45    413.49 o
 -16  -3   1     1443.26      955.82    516.74 o
 -15  -3   1      591.69      758.20    190.34 o
 -14  -3   1     1805.80     1736.95    130.90 o
 -13  -3   1     8263.59     8343.60    202.19 o
 -12  -3   1    16840.87    17086.54    467.45 o
 -11  -3   1     1402.41     1567.54    172.99 o
 -10  -3   1    16732.78    16923.57    312.85 o
  -9  -3   1       16.87      -23.36     70.61 o
  -8  -3   1    37893.73    37905.89    576.29 o
  -7  -3   1    34168.16    32684.67    510.29 o
  -6  -3   1    73167.80    72117.88   1041.81 o
  -5  -3   1    12805.73    11818.67    236.58 o
  -4  -3   1    10020.98     9502.27    183.38 o
  -3  -3   1    13210.18    13747.27    263.40 o
  -2  -3   1     4441.59     4488.46    118.86 o
  -1  -3   1    35488.11    37293.28    569.43 o
   0  -3   1     8341.88     9326.88    186.99 o
   1  -3   1     3793.31     3662.63     87.30 o
   2  -3   1     1397.05     1169.45     65.15 o
   3  -3   1     4288.21     3903.06     92.43 o
   4  -3   1    31246.44    30216.63    399.89 o
   5  -3   1    31384.35    31588.73    504.61 o
   6  -3   1      245.59      360.44    115.49 o
   7  -3   1     9527.95     8951.68    281.67 o
   8  -3   1     2531.94     2177.95    179.16 o
   9  -3   1     1347.63     1469.06    175.90 o
  10  -3   1    12301.69    11330.76    373.17 o
  11  -3   1     4439.66     3554.26    308.97 o
  12  -3   1     3010.45     2889.56    295.77 o
  13  -3   1      139.22     -242.05    309.51 o
  14  -3   1     1864.85     1287.78    393.05 o
  15  -3   1     1557.64     1779.17    466.59 o
 -16  -2   1      144.13       70.14    354.24 o
 -15  -2   1     1842.73     1689.84    618.96 o
 -14  -2   1       47.43       60.38    108.42 o
 -13  -2   1       18.70       87.62     75.30 o
 -12  -2   1    25518.43    26533.07    399.91 o
 -11  -2   1     4536.09     4602.27    131.48 o
 -10  -2   1     1159.15     1203.40     96.34 o
  -9  -2   1     2547.96     2387.13    108.07 o
  -8  -2   1    13421.05    13061.68    400.52 o
  -7  -2   1     9126.24     9159.56    274.77 o
  -6  -2   1    32825.31    33046.23    633.93 o
  -5  -2   1    54808.90    53263.25   1011.71 o
  -4  -2   1    65063.95    62291.47    901.23 o
  -3  -2   1    37447.52    36748.30    551.99 o
  -2  -2   1    11367.11    11802.86    220.94 o
   0  -2   1     9066.04     8382.98    873.82 o
   1  -2   1    16920.28    17740.65    229.69 o
   2  -2   1    74399.08    72060.46   1023.91 o
   3  -2   1     1514.05     1387.67     75.48 o
   4  -2   1    17652.99    17355.16    282.32 o
   5  -2   1    21606.82    18993.58    484.29 o
   6  -2   1    20136.97    19582.95    460.73 o
   7  -2   1     1373.04     1042.28    134.01 o
   8  -2   1     8451.10     7820.08    265.64 o
   9  -2   1     3501.41     3210.19    224.51 o
  10  -2   1     3920.27     3813.44    230.64 o
  11  -2   1    10891.75    10484.71    374.50 o
  12  -2   1     4521.94     4325.86    297.34 o
  13  -2   1       32.37     -226.39    263.30 o
  14  -2   1     5407.55     5468.00    621.34 o
  15  -2   1      208.70       61.98    384.25 o
 -16  -1   1     1467.64     1650.75    420.26 o
 -15  -1   1      208.96       59.78    325.21 o
 -14  -1   1     1248.50     1662.49    322.37 o
 -13  -1   1    10239.92     9888.19    799.11 o
 -12  -1   1     2860.31     2644.80     83.04 o
 -11  -1   1      749.39      859.71    136.93 o
 -10  -1   1        0.64       10.37     55.99 o
  -9  -1   1     1572.50     1751.22     78.25 o
  -8  -1   1       62.50      103.68     58.02 o
  -7  -1   1    15348.31    15897.06    307.28 o
  -6  -1   1       85.83      217.95     62.66 o
  -5  -1   1    21577.71    22205.10    442.13 o
  -4  -1   1      418.62      340.55     41.92 o
  -3  -1   1      640.22      560.94     73.23 o
  -2  -1   1    42807.57    42837.58    760.40 o
   2  -1   1      487.94      763.08     48.63 o
   3  -1   1     3594.40     3722.44     75.25 o
   4  -1   1     2528.57     2419.73     96.22 o
   5  -1   1    10405.48     9744.89    293.00 o
   6  -1   1     4706.96     4522.29    180.85 o
   7  -1   1       89.66      126.39    116.65 o
   8  -1   1     3222.40     2802.37    168.89 o
   9  -1   1     2579.78     2228.93    210.27 o
  10  -1   1      705.74     1007.98    302.10 o
  11  -1   1      236.38      489.72    180.09 o
  12  -1   1     1093.97     1319.00    231.11 o
  13  -1   1    20322.69    20556.02   1393.28 o
  14  -1   1      571.73      466.47    452.32 o
  15  -1   1     3351.59     3056.48    407.84 o
  16  -1   1      570.25      708.14    429.15 o
 -15   0   1      173.09       33.85    353.66 o
 -14   0   1       19.07     -232.75    287.71 o
 -13   0   1    13430.52    12395.11    564.26 o
 -12   0   1    35373.91    37323.78   1682.18 o
 -11   0   1     4576.92     4573.91    425.97 o
 -10   0   1      113.30      128.66     50.80 o
  -9   0   1     1656.15     1594.03     92.91 o
  -8   0   1     1167.28     1153.83     59.00 o
  -7   0   1    18727.42    18344.31    266.87 o
  -6   0   1    53204.93    51771.14   1230.40 o
  -5   0   1     1808.27     1622.77     74.43 o
  -4   0   1    10721.68    10791.05    339.05 o
  -3   0   1    36620.27    38915.81    822.03 o
  -2   0   1    22974.92    22011.20    442.92 o
   2   0   1     2168.58     1896.79    448.34 o
   3   0   1      756.05      916.64     28.26 o
   4   0   1    12536.08    12696.65    232.06 o
   5   0   1     9793.95    10076.94    242.59 o
   6   0   1    11157.78    12072.11    186.60 o
   7   0   1     3212.24     3526.77     94.76 o
   8   0   1       84.27       66.56    344.60 o
   9   0   1     4234.81     4276.25    205.87 o
  10   0   1      221.19      176.67    142.97 o
  11   0   1     5671.47     5165.42    416.15 o
  12   0   1     1998.34     2037.30    264.01 o
  13   0   1    26563.93    25899.91    665.09 o
  14   0   1    18278.07    17762.25    619.64 o
  15   0   1     1938.06     1513.13    325.09 o
  16   0   1      950.37      444.37    423.87 o
 -15   1   1       31.90       70.65    379.74 o
 -14   1   1      784.64      317.17    539.70 o
 -13   1   1      935.95      858.54    347.49 o
 -12   1   1    42324.72    42390.98   1592.04 o
 -11   1   1    50206.92    50394.87   3086.64 o
 -10   1   1      610.59      496.40    240.86 o
  -9   1   1     3028.34     2554.09    254.46 o
  -8   1   1    16271.45    16190.71    337.37 o
  -7   1   1      835.58      958.42     48.08 o
  -6   1   1    37798.34    36315.09    777.85 o
  -5   1   1    16649.89    16795.34    334.52 o
  -4   1   1     1683.74     1809.88     56.66 o
  -3   1   1    10519.60    11008.28    320.21 o
  -2   1   1    13443.06    13492.38    356.75 o
  -1   1   1    28354.94    27577.16   1458.75 o
   3   1   1     2513.51     2943.56     65.89 o
   4   1   1    41924.18    41127.42    743.52 o
   5   1   1     4473.83     4446.71    100.82 o
   6   1   1     1757.72     1517.33     91.96 o
   7   1   1     8876.58     8883.61    189.29 o
   8   1   1      169.73      126.23     42.77 o
   9   1   1     6069.35     6024.94    171.68 o
  10   1   1      982.47      972.00     50.44 o
  11   1   1     1417.97     1383.46    205.50 o
  12   1   1     2200.79     2093.30    229.14 o
  13   1   1     7331.93     6898.64    323.48 o
  14   1   1    40039.25    39662.05   1068.82 o
  15   1   1     2429.52     2039.49    342.91 o
  16   1   1     4190.37     3183.56    419.72 o
  17   1   1      769.64      976.87    451.56 o
 -15   2   1      205.35       -9.41    640.70 o
 -14   2   1     4812.40     5768.05   1270.06 o
 -13   2   1     1529.25     1924.47    342.03 o
 -12   2   1     7578.99     7138.18    662.66 o
 -11   2   1    29812.26    30122.33    983.06 o
 -10   2   1    11987.47    11716.37    385.43 o
  -9   2   1     1435.47     1931.19    235.57 o
  -8   2   1     7631.88     7453.11    669.62 o
  -7   2   1    27041.98    26807.17    561.18 o
  -6   2   1     3000.50     2935.08     98.56 o
  -5   2   1    20081.86    20963.52    338.89 o
  -4   2   1    14652.19    14852.99    344.98 o
  -3   2   1     6419.94     6968.69    267.35 o
  -2   2   1      158.57      193.44     37.51 o
  -1   2   1    27328.63    28982.76   1105.84 o
   0   2   1     3203.40     3377.21    125.52 o
   2   2   1    19739.34    18805.29    662.31 o
   3   2   1     3045.18     3296.78    106.15 o
   4   2   1    10597.19    11247.56    214.53 o
   5   2   1      339.98      425.34     54.33 o
   6   2   1      667.04      782.48     58.64 o
   7   2   1     6730.56     7055.44    163.38 o
   8   2   1     1006.82     1008.67     73.47 o
   9   2   1    73016.09    71280.71   1161.14 o
  10   2   1    24533.74    24440.43    474.75 o
  11   2   1     1728.69     1746.60    127.56 o
  12   2   1      565.83      692.98     68.22 o
  13   2   1     2581.46     2702.55    131.41 o
  14   2   1     8495.72     8475.72    604.27 o
  15   2   1     7740.23     8147.02    491.83 o
  16   2   1     2973.32     3021.06    399.21 o
  17   2   1     1848.91     1818.98    474.86 o
 -14   3   1     2969.55     3085.44    450.81 o
 -13   3   1    11948.50    11860.58    647.16 o
 -12   3   1       23.43     -167.35    286.49 o
 -11   3   1     2307.10     2498.26    257.96 o
 -10   3   1     3543.39     3285.74    259.58 o
  -9   3   1     4099.84     4259.91    322.19 o
  -8   3   1      508.51      393.62    157.07 o
  -7   3   1    24184.37    23346.15    961.98 o
  -6   3   1    35933.68    36053.26    675.70 o
  -5   3   1       80.55       74.41     38.31 o
  -4   3   1    11313.93    11401.38    204.11 o
  -3   3   1   105889.76   107385.74   3311.78 o
  -2   3   1      750.35      804.18     65.89 o
  -1   3   1    13933.53    14136.93    620.51 o
   0   3   1    73058.66    77240.70   1456.65 o
   1   3   1    10943.81    11540.76    288.34 o
   2   3   1      592.10      803.50     44.76 o
   3   3   1    17901.29    18617.05    253.71 o
   4   3   1      122.57       69.47     51.99 o
   5   3   1     2223.83     2581.16     76.81 o
   6   3   1       46.38       17.65     45.06 o
   7   3   1      794.91      864.18     72.27 o
   8   3   1        7.20      258.16     73.93 o
   9   3   1    33657.11    33441.53    602.09 o
  10   3   1    57660.08    56146.25    872.18 o
  11   3   1     1333.74     1166.90     98.73 o
  12   3   1     4995.88     4825.29    139.07 o
  13   3   1    13690.86    14143.35    263.07 o
  14   3   1     4843.08     4926.57    195.24 o
  15   3   1     5460.82     5439.00    158.81 o
  16   3   1      430.58      429.88    318.75 o
  17   3   1     1477.76     1134.91    399.22 o
 -13   4   1     2921.91     2520.59    390.53 o
 -12   4   1      717.72      986.70    323.98 o
 -11   4   1      529.36     1252.92    404.83 o
 -10   4   1      625.20      633.17    204.41 o
  -9   4   1     3586.34     3496.53    244.43 o
  -8   4   1    18198.20    17222.20    455.79 o
  -7   4   1      943.23      862.33    227.98 o
  -6   4   1    22025.98    20653.28    332.38 o
  -5   4   1    15994.89    15989.04    450.58 o
  -4   4   1     1227.79     1274.72    102.94 o
  -3   4   1    99681.56    98680.94   1829.74 o
  -2   4   1    21689.03    21758.17    662.62 o
  -1   4   1    29970.55    29731.82    852.87 o
   0   4   1       20.50      -50.13     50.13 o
   1   4   1    38782.36    37984.19   1038.21 o
   2   4   1    61506.04    58357.53   1643.83 o
   3   4   1     3503.30     4035.39     98.57 o
   4   4   1     3751.72     3771.25     83.62 o
   5   4   1    22090.78    21337.32    321.95 o
   6   4   1     3374.44     3008.24    102.11 o
   7   4   1     2758.26     2936.66    104.34 o
   8   4   1        0.80      126.21     67.79 o
   9   4   1     3214.66     3274.40    112.78 o
  10   4   1    19066.29    17708.50    394.94 o
  11   4   1    12709.06    14003.17    364.10 o
  12   4   1       12.63      -50.60     79.40 o
  13   4   1     7772.90     7782.67    235.41 o
  14   4   1    22540.00    24459.56    433.89 o
  15   4   1      534.04      798.89    275.95 o
  16   4   1     6482.73     6407.03    293.22 o
  17   4   1     3668.39     3632.81    413.40 o
  18   4   1     2232.64     1626.91    479.88 o
 -13   5   1      219.57      -35.26    334.23 o
 -12   5   1       22.74      300.21    322.41 o
 -11   5   1       62.67      250.80    292.90 o
 -10   5   1     5156.29     4705.06    378.08 o
  -9   5   1       84.77      112.31    191.03 o
  -8   5   1    30855.51    30638.79    946.26 o
  -7   5   1    53871.17    50580.50   1448.79 o
  -6   5   1      802.76      936.03     72.26 o
  -5   5   1     4415.36     4367.03    128.42 o
  -4   5   1     1274.59     1233.28     93.88 o
  -3   5   1    20510.43    20172.88    410.26 o
  -2   5   1    51377.47    51978.01   1407.44 o
  -1   5   1     7294.87     7084.96    142.09 o
   0   5   1    31428.21    31210.31    840.94 o
   1   5   1        2.47      -36.58     36.58 o
   2   5   1     3208.43     3063.74     92.19 o
   3   5   1       48.68       33.27     48.96 o
   4   5   1      619.93      532.34     49.47 o
   5   5   1    37491.11    36987.42    487.12 o
   6   5   1    43950.98    45013.02    628.10 o
   7   5   1     1628.45     1812.56     96.97 o
   8   5   1       62.05       -0.10     77.58 o
   9   5   1     3713.68     3252.96    122.41 o
  10   5   1      469.64      458.45     86.47 o
  11   5   1     8999.07     8740.24    226.87 o
  12   5   1     3155.83     3417.82    147.11 o
  13   5   1      139.59       62.14    106.49 o
  14   5   1    12585.06    12176.14    270.28 o
  15   5   1    19786.17    19742.31    451.94 o
  16   5   1     2191.70     2572.26    412.13 o
  17   5   1    16893.86    17348.91    583.71 o
  18   5   1    10955.02    11547.83    606.65 o
 -12   6   1     1629.96     2184.27    675.96 o
 -11   6   1      184.85      -66.05    568.60 o
 -10   6   1       35.29      162.72    262.90 o
  -9   6   1     3176.41     3343.85    289.99 o
  -8   6   1     3168.18     2881.19    280.68 o
  -7   6   1    89682.91    91522.71   1392.67 o
  -6   6   1    46790.30    46139.09    855.51 o
  -5   6   1     3031.24     2992.07    110.36 o
  -4   6   1      109.86       73.92     58.06 o
  -3   6   1       39.60       48.69     61.13 o
  -2   6   1    12676.07    13371.38    407.18 o
  -1   6   1     5136.26     5351.56    130.60 o
   0   6   1    20021.65    20502.73    368.12 o
   1   6   1    12740.10    12128.40    349.54 o
   2   6   1      109.85       86.81     59.13 o
   3   6   1       19.73      -53.33     53.33 o
   4   6   1     2750.55     2798.84     75.66 o
   5   6   1    50659.79    49928.89    843.64 o
   6   6   1    91814.73    89207.89   1454.81 o
   7   6   1    13121.51    13709.10    244.12 o
   8   6   1     7354.67     7105.27    172.05 o
   9   6   1     4920.20     5200.17    150.23 o
  10   6   1    29353.57    28101.98    443.42 o
  11   6   1       94.76       41.65     92.05 o
  12   6   1      596.27      599.15    131.14 o
  13   6   1    21022.10    20426.03    399.30 o
  14   6   1     1610.56     1687.20    163.02 o
  15   6   1    18198.43    19033.42    387.09 o
  16   6   1      943.42      862.78    198.21 o
  17   6   1     7235.69     7233.83    507.56 o
  18   6   1    20011.14    21172.71    757.31 o
 -12   7   1     4329.31     4869.18    534.97 o
 -11   7   1        0.14     -354.30    354.30 o
 -10   7   1        8.38     -160.37    277.19 o
  -9   7   1      689.96      503.78    244.59 o
  -8   7   1     7490.87     7052.58    317.11 o
  -7   7   1    24019.79    23492.58    409.44 o
  -6   7   1    80036.78    79232.44   1524.99 o
  -5   7   1    17976.95    18050.56    379.05 o
  -4   7   1      946.35     1014.09     90.04 o
  -3   7   1      284.55      411.51     73.11 o
  -2   7   1     1581.09     1589.85     91.00 o
  -1   7   1     9601.48     9305.57    266.31 o
   0   7   1     4240.77     4570.69    140.31 o
   1   7   1     2440.81     2610.96    101.40 o
   2   7   1      902.82     1094.12    101.59 o
   3   7   1      473.13      601.22     79.42 o
   4   7   1      584.42      451.10     64.98 o
   5   7   1     6438.42     6938.93    170.28 o
   6   7   1    67953.55    67412.74   1219.83 o
   7   7   1    38363.71    38252.20    722.11 o
   8   7   1    11175.14    10719.56    219.72 o
   9   7   1     4018.40     3711.82    134.41 o
  10   7   1    10176.67     9815.29    218.05 o
  11   7   1     5938.22     5763.88    180.82 o
  12   7   1      331.05      237.39    108.13 o
  13   7   1     3405.54     3261.55    165.42 o
  14   7   1     2187.79     2308.89    156.19 o
  15   7   1    14839.63    15317.30    355.61 o
  16   7   1     3510.53     3650.73    267.71 o
  17   7   1      301.19      461.71    246.75 o
  18   7   1     2939.74     2980.99    340.91 o
 -11   8   1     1718.28     1290.68    505.70 o
 -10   8   1       77.82      577.45    415.15 o
  -9   8   1      366.97      255.97    251.62 o
  -8   8   1     9246.27     8859.68    432.03 o
  -7   8   1     2432.18     2657.41     96.52 o
  -6   8   1    18532.45    18490.31    331.97 o
  -5   8   1    16323.23    15923.10    356.70 o
  -4   8   1     4692.82     4871.10    178.26 o
  -3   8   1      257.63      124.79     83.31 o
  -2   8   1     4702.74     4886.06    151.03 o
  -1   8   1     8284.29     8400.84    205.11 o
   0   8   1    22853.61    21994.61    617.90 o
   1   8   1    13732.10    13908.26    250.01 o
   2   8   1    17785.76    17346.43    426.78 o
   3   8   1     5581.96     5479.15    237.05 o
   4   8   1      547.79      591.01     87.08 o
   5   8   1      498.60      953.19     79.32 o
   6   8   1      940.68      964.18     77.96 o
   7   8   1    59266.80    59811.30    815.43 o
   8   8   1      858.89      795.49     81.47 o
   9   8   1    25855.17    25603.72    392.36 o
  10   8   1      753.61      951.00    106.33 o
  11   8   1      967.61      895.51    112.39 o
  12   8   1      134.08      149.01    119.37 o
  13   8   1     6353.25     6053.31    232.95 o
  14   8   1      145.22       47.96    132.38 o
  15   8   1     2655.63     2555.03    185.88 o
  16   8   1     4086.05     4345.20    246.86 o
  17   8   1     1778.12     1599.12    368.45 o
  18   8   1     2104.19     2142.23    542.25 o
 -10   9   1     3607.68     3475.25    861.61 o
  -9   9   1      418.90      226.15    323.76 o
  -8   9   1      242.88      452.70    232.11 o
  -7   9   1    20294.32    20230.52    391.47 o
  -6   9   1      586.74      642.36     95.38 o
  -5   9   1     5521.51     5178.11    176.38 o
  -4   9   1     5907.04     6259.00    175.33 o
  -3   9   1        5.18       61.39     75.95 o
  -2   9   1     2098.69     2208.28    116.44 o
  -1   9   1     1986.27     1976.82    111.32 o
   0   9   1    26003.92    25391.24    445.69 o
   1   9   1    25407.00    25529.34    590.83 o
   2   9   1    45026.14    44858.79    841.09 o
   3   9   1    38783.37    37998.57    837.16 o
   4   9   1      529.76      474.10     88.07 o
   5   9   1     1184.34     1345.06     99.10 o
   6   9   1    18581.89    19535.45    318.87 o
   7   9   1      135.37      145.41     72.33 o
   8   9   1    11376.64    10989.12    312.87 o
   9   9   1     5206.99     5102.16    160.29 o
  10   9   1     5776.15     5492.61    161.17 o
  11   9   1      582.48      441.22    111.59 o
  12   9   1      835.07      738.29    134.35 o
  13   9   1    21886.81    21317.11    411.47 o
  14   9   1    16504.69    16760.63    372.11 o
  15   9   1      368.20      440.27    176.53 o
  16   9   1      469.53      591.26    215.90 o
  17   9   1      530.63      324.32    234.84 o
  18   9   1     5326.78     6374.26    592.83 o
  -9  10   1        0.07      348.67    371.05 o
  -8  10   1     3788.31     4369.46    418.72 o
  -7  10   1       34.86      115.97    169.23 o
  -6  10   1    11905.76    12127.61    271.54 o
  -5  10   1      107.62       54.45     98.96 o
  -4  10   1      501.91      402.62    108.46 o
  -3  10   1      362.54      340.11     99.50 o
  -2  10   1    10284.61     9966.68    235.68 o
  -1  10   1     1136.49     1387.68    110.39 o
   0  10   1     3061.44     3357.99    131.24 o
   1  10   1     6024.61     6130.73    283.80 o
   2  10   1    36550.56    36714.59    815.59 o
   3  10   1    35753.79    36005.48    582.94 o
   4  10   1     1054.61     1017.29    109.45 o
   5  10   1     5885.92     5758.36    188.45 o
   6  10   1     1468.23     1731.42    160.84 o
   7  10   1    15689.54    15369.83    347.14 o
   8  10   1    10117.79     9392.05    209.08 o
   9  10   1    14971.33    14127.21    274.73 o
  10  10   1     1098.57     1028.08    111.05 o
  11  10   1     2859.36     3006.63    146.38 o
  12  10   1      174.27      311.37    119.17 o
  13  10   1    14559.93    15430.28    345.09 o
  14  10   1    23674.38    24072.48    468.09 o
  15  10   1     1734.62     1816.34    193.83 o
  16  10   1      166.78      362.64    187.58 o
  17  10   1      678.27      194.56    317.01 o
  18  10   1       91.10     -227.71    364.10 o
  -9  11   1      676.51     1113.34    912.81 o
  -8  11   1    14210.11    15519.63   1256.85 o
  -7  11   1    10908.34    11317.65    543.62 o
  -6  11   1       59.78       95.11    113.90 o
  -5  11   1     1165.96     1290.70    147.02 o
  -4  11   1     2085.87     1957.16    147.71 o
  -3  11   1     2395.23     2563.97    186.31 o
  -2  11   1     6742.44     6405.02    278.42 o
  -1  11   1    15754.93    15310.83    301.43 o
   0  11   1     4206.88     4251.76    154.39 o
   1  11   1      313.57      274.41    121.49 o
   2  11   1     1655.68     1578.96    153.56 o
   3  11   1    27380.56    26999.59    909.06 o
   4  11   1      367.36      289.03    121.13 o
   5  11   1    12844.85    13580.46    281.88 o
   6  11   1     3659.15     3672.73    146.09 o
   7  11   1    13528.65    13853.03    332.72 o
   8  11   1      581.87      440.44     90.76 o
   9  11   1    40462.54    39912.40    763.76 o
  10  11   1    11160.97    10885.95    270.97 o
  11  11   1     8722.79     8849.79    239.39 o
  12  11   1    25344.15    25524.00    460.42 o
  13  11   1     1863.76     1840.25    182.35 o
  14  11   1    13921.77    14664.31    347.70 o
  15  11   1     1237.92     1239.30    181.28 o
  16  11   1      983.47      596.69    270.48 o
  17  11   1     3082.88     3751.50    408.96 o
  18  11   1     5409.24     5967.97    754.85 o
  -8  12   1     2947.52     2936.93   1031.78 o
  -7  12   1    24697.18    26309.51   1339.25 o
  -6  12   1     4826.90     5004.50    280.24 o
  -5  12   1      100.13      211.76    138.41 o
  -4  12   1      655.24      479.60    133.00 o
  -3  12   1    11981.10    12018.13    289.27 o
  -2  12   1     2047.00     2317.66    151.10 o
  -1  12   1    23737.41    24682.19    516.15 o
   0  12   1    24611.86    24819.11    483.60 o
   1  12   1        0.61       -7.84    120.62 o
   2  12   1     1504.66     1698.47    162.60 o
   3  12   1        4.78      177.45    121.79 o
   4  12   1     1188.73     1324.06    139.74 o
   5  12   1     9980.18     9933.56    245.08 o
   6  12   1    11998.82    12165.35    347.85 o
   7  12   1     4282.81     4219.12    164.00 o
   8  12   1      501.73      623.42     96.31 o
   9  12   1    13999.22    14000.81    345.33 o
  10  12   1    35196.31    35347.29    690.43 o
  11  12   1    18168.77    18266.86    368.51 o
  12  12   1    27255.96    27744.35    486.54 o
  13  12   1     3344.99     3321.19    193.76 o
  14  12   1     4492.42     4885.57    217.71 o
  15  12   1      388.78      690.23    251.20 o
  16  12   1       24.81       92.51    197.83 o
  17  12   1      427.61      422.43    337.80 o
  18  12   1     3154.39     3040.90    663.88 o
  -7  13   1     6250.65     6226.29    596.89 o
  -6  13   1     4117.33     4500.79    355.16 o
  -5  13   1      554.96      246.04    226.45 o
  -4  13   1       14.88       75.08    146.21 o
  -3  13   1     2056.31     1914.09    194.07 o
  -2  13   1     1365.47     1470.74    143.76 o
  -1  13   1     2547.27     2572.34    184.91 o
   0  13   1     9062.89     9021.70    273.28 o
   1  13   1      465.97      440.60    143.38 o
   2  13   1     4863.98     4683.79    246.11 o
   3  13   1     4211.65     4218.09    203.91 o
   4  13   1     1614.26     1576.09    148.78 o
   5  13   1     1710.03     1796.70    151.74 o
   6  13   1     1324.56     1272.10    139.24 o
   7  13   1       47.63      208.40    120.57 o
   8  13   1    11083.62    10314.40    463.41 o
   9  13   1      265.60      326.23    124.47 o
  10  13   1    10608.82    11076.73    293.90 o
  11  13   1    20626.65    20728.84    409.71 o
  12  13   1    13889.32    13913.90    375.81 o
  13  13   1     3812.02     3960.17    202.74 o
  14  13   1      434.29      518.61    167.65 o
  15  13   1      156.19      280.34    184.99 o
  16  13   1       30.27     -195.88    195.88 o
  17  13   1     1872.06     2562.51    350.35 o
  18  13   1     1032.15     1438.22    685.84 o
  -6  14   1      457.00      457.55    352.96 o
  -5  14   1     2443.74     2220.70    320.52 o
  -4  14   1        8.81       67.40    232.36 o
  -3  14   1      465.57      467.56    164.36 o
  -2  14   1      161.04      304.02    173.07 o
  -1  14   1      602.99      499.01    178.78 o
   0  14   1     2678.31     2530.70    192.61 o
   1  14   1     4139.79     3758.53    210.04 o
   2  14   1    12345.20    12636.73    336.32 o
   3  14   1      153.60       16.04    165.94 o
   4  14   1     1312.30     1115.57    166.56 o
   5  14   1    17094.20    16927.82    435.97 o
   6  14   1     1681.15     1644.86    157.93 o
   7  14   1      506.46      551.78    129.52 o
   8  14   1    25174.58    25088.71    461.15 o
   9  14   1    19976.34    20722.11    371.80 o
  10  14   1      288.29      322.40    115.72 o
  11  14   1     7267.62     7715.45    241.38 o
  12  14   1     1211.04     1367.86    158.00 o
  13  14   1       17.87     -147.64    147.64 o
  14  14   1       95.51       16.87    176.75 o
  15  14   1      818.85      802.34    205.00 o
  16  14   1      111.94      844.22    293.06 o
  17  14   1     5684.28     6116.21    427.02 o
  18  14   1    16775.46    16466.81    928.66 o
  -5  15   1     2077.19     1770.13    445.80 o
  -4  15   1     1804.44     1674.51    400.46 o
  -3  15   1      699.36      820.25    498.53 o
  -2  15   1      581.53      471.55    193.94 o
  -1  15   1      145.74      -39.41    190.77 o
   0  15   1       24.41     -177.60    177.60 o
   1  15   1     1682.74     2125.76    272.93 o
   2  15   1    11543.89    11826.11    343.77 o
   3  15   1      459.22      361.36    199.28 o
   4  15   1     2658.20     2904.46    203.04 o
   5  15   1     8091.82     8324.50    358.67 o
   6  15   1    27077.01    27928.08    540.52 o
   7  15   1        5.01       -6.60    133.86 o
   8  15   1     3076.50     2969.54    197.21 o
   9  15   1    14004.20    13715.06    379.73 o
  10  15   1       15.39       85.14    102.24 o
  11  15   1      158.82      166.87    138.00 o
  12  15   1     5278.42     4805.45    217.26 o
  13  15   1     3354.15     3342.50    430.12 o
  14  15   1     3737.05     4018.20    320.66 o
  15  15   1     1185.51      978.26    231.53 o
  16  15   1      294.06      450.54    304.83 o
  17  15   1      533.09     1268.24    383.81 o
  18  15   1    15167.85    15018.68   1476.31 o
  -3  16   1      618.24      615.64    391.00 o
  -2  16   1     1940.95     2034.48    431.85 o
  -1  16   1     2809.50     2776.59    536.70 o
   0  16   1      641.25      583.25    366.38 o
   1  16   1      333.73      378.36    221.46 o
   2  16   1     1359.90     1395.25    216.91 o
   3  16   1      237.06      207.91    203.57 o
   4  16   1     7642.15     7297.70    329.81 o
   5  16   1       58.60      -79.51    174.11 o
   6  16   1    30977.30    31272.46    559.77 o
   7  16   1     4763.74     4939.58    290.71 o
   8  16   1     3990.63     3945.12    224.80 o
   9  16   1      387.81      827.78    207.76 o
  10  16   1      674.47      588.11    212.91 o
  11  16   1     1167.90     1282.79    151.12 o
  12  16   1     1296.86     1518.21    370.89 o
  13  16   1     1212.78     1113.82    205.10 o
  14  16   1     2331.62     1603.07    232.37 o
  15  16   1     7406.33     6131.77    393.79 o
  16  16   1     3923.42     4128.16    536.44 o
  17  16   1     5245.34     5216.87    569.46 o
  -2  17   1     7325.80     7435.52    683.42 o
  -1  17   1     4904.82     5197.96    551.95 o
   0  17   1     3037.49     2965.71    378.36 o
   1  17   1     2476.68     2789.73    457.96 o
   2  17   1     2185.63     2063.84    279.75 o
   3  17   1      883.77      863.15    242.50 o
   4  17   1     5761.52     6153.34    361.94 o
   5  17   1     9909.57    10476.29    400.47 o
   6  17   1     5631.35     6027.83    361.67 o
   7  17   1    16008.51    17125.15    453.98 o
   8  17   1      396.43      336.71    185.75 o
   9  17   1     3775.49     4058.78    267.55 o
  10  17   1     3496.91     3785.43    277.07 o
  11  17   1     9457.98    10208.69    835.04 o
  12  17   1      316.22      395.46    142.78 o
  13  17   1      905.18      904.90    191.84 o
  14  17   1      509.18      645.80    353.31 o
  15  17   1     4107.44     3583.40    478.98 o
  16  17   1     9376.25     8265.71    605.06 o
  17  17   1     9552.64    10597.64    836.99 o
   0  18   1        6.44     -410.05    410.05 o
   1  18   1      540.58      680.99    358.77 o
   2  18   1    12678.69    11508.56    497.56 o
   3  18   1     2728.13     2470.65    331.36 o
   4  18   1     1830.41     1931.13    527.85 o
   5  18   1    11812.23    11088.55    432.56 o
   6  18   1      430.62      338.47    244.96 o
   7  18   1    10459.19    10900.20    399.97 o
   8  18   1     8469.29     9000.99    347.09 o
   9  18   1     7300.01     6896.33    411.04 o
  10  18   1     6481.09     6425.67    470.32 o
  11  18   1     7036.19     6645.88    465.91 o
  12  18   1      361.92      653.11    371.47 o
  13  18   1       47.78      107.19    321.90 o
  14  18   1      681.39      487.93    923.11 o
  15  18   1     6575.07     6051.89    690.05 o
  16  18   1     1106.12     1053.11    589.03 o
   1  19   1     1984.22     1142.42    547.85 o
   2  19   1     9559.44     8921.06    646.29 o
   3  19   1     6930.54     6239.43    438.03 o
   4  19   1      639.10      682.26    268.63 o
   5  19   1      496.25       95.18    261.49 o
   6  19   1     2902.76     2456.77    310.99 o
   7  19   1     3007.65     3347.11    449.99 o
   8  19   1    20005.27    20090.22    798.17 o
   9  19   1     1225.45     1555.49    330.78 o
  10  19   1     1451.80      715.58    401.48 o
  11  19   1      526.37      558.61    389.45 o
  12  19   1      307.76      327.99    474.64 o
  13  19   1       34.70      199.95    513.93 o
  14  19   1       40.37      289.20    378.12 o
  15  19   1     2942.32     3067.65    640.38 o
   4  20   1        9.29     -325.65    413.35 o
   5  20   1     3336.65     2804.95    467.47 o
   6  20   1      246.98      305.94    531.15 o
   7  20   1      144.72      -69.28    370.52 o
   8  20   1     8396.22     8205.61   1009.84 o
   9  20   1     6679.40     7167.52    503.69 o
  10  20   1     1435.38      832.84    435.38 o
  11  20   1     7569.43     7170.61    774.45 o
  12  20   1     2815.85     2728.33    580.16 o
  13  20   1       72.39      113.85    515.98 o
  14  20   1      466.98      935.31    599.57 o
   7  21   1       10.51      -99.71    461.83 o
   8  21   1      187.80      688.37    461.78 o
   9  21   1      314.54      416.61    435.81 o
  10  21   1     4422.26     4057.40    545.81 o
  11  21   1    15463.87    14307.08   1025.64 o
 -11 -20   2      131.63      497.79    551.93 o
 -10 -20   2     9306.65     8873.75    588.14 o
  -9 -20   2     4008.96     4254.21    560.49 o
  -8 -20   2     7712.24     7663.76    759.31 o
  -7 -20   2      334.66      272.84    426.78 o
  -6 -20   2     3371.79     2545.88    493.78 o
  -5 -20   2      328.15      -19.60    423.45 o
  -4 -20   2     2105.61     1772.59    456.76 o
 -13 -19   2       54.73     -540.68    540.68 o
 -12 -19   2     1705.93     1925.66    573.77 o
 -11 -19   2      963.61      753.81    624.40 o
 -10 -19   2     2481.03     2516.51    488.23 o
  -9 -19   2     9196.03     8663.13    565.49 o
  -8 -19   2       61.41       71.73    388.00 o
  -7 -19   2       39.99      146.08    349.24 o
  -6 -19   2    13190.26    12085.88    555.54 o
  -5 -19   2     3437.35     3104.55    426.14 o
  -4 -19   2     1154.31     1632.84    709.56 o
  -3 -19   2     8311.84     7870.15    502.73 o
  -2 -19   2     3035.24     3308.84    468.86 o
  -1 -19   2     1232.12     1170.67    419.27 o
 -14 -18   2        1.15     -207.90    552.50 o
 -13 -18   2      498.36      607.09    517.48 o
 -12 -18   2      118.86      -24.00    305.34 o
 -11 -18   2     6327.57     6224.59    516.44 o
 -10 -18   2     3095.43     3307.25    441.07 o
  -9 -18   2       16.43     -239.17    272.28 o
  -8 -18   2     1709.39     1659.93    388.95 o
  -7 -18   2     1333.81     1355.36    298.28 o
  -6 -18   2     4078.38     3544.32    310.65 o
  -5 -18   2    11620.64    10774.89    506.14 o
  -4 -18   2      485.25      719.40    560.10 o
  -3 -18   2      425.81      483.48    256.46 o
  -2 -18   2      354.75      783.34    290.48 o
  -1 -18   2      104.06      236.33    299.35 o
   0 -18   2     3290.57     3108.64    480.23 o
   1 -18   2     2248.55     2022.51    777.70 o
 -15 -17   2      883.66     1390.26    486.57 o
 -14 -17   2      725.27      903.41    521.05 o
 -13 -17   2      291.82      529.89    375.45 o
 -12 -17   2     4353.59     4917.36    399.11 o
 -11 -17   2     1019.61      891.57    237.98 o
 -10 -17   2    25267.48    26143.17    678.18 o
  -9 -17   2    12026.23    11910.53    860.34 o
  -8 -17   2     2071.32     2004.00    304.12 o
  -7 -17   2     2314.18     2050.77    282.06 o
  -6 -17   2      636.81      469.56    229.29 o
  -5 -17   2     7315.72     7413.36    357.70 o
  -4 -17   2     2084.22     2069.34    285.27 o
  -3 -17   2     4679.78     4603.99    387.81 o
  -2 -17   2     1639.53     2044.54    271.54 o
  -1 -17   2      946.61     1075.46    278.78 o
   0 -17   2      144.84     -202.97    261.29 o
   1 -17   2     1594.43     1445.67    357.58 o
   2 -17   2     1667.52     1655.38    529.25 o
   3 -17   2    14906.98    14689.60   2661.46 o
 -16 -16   2     3776.66     3038.06    635.77 o
 -15 -16   2     1157.75     1808.89    749.77 o
 -14 -16   2     1447.13     1304.71    300.86 o
 -13 -16   2     2521.79     2288.19    357.40 o
 -12 -16   2     5048.07     5416.96    335.82 o
 -11 -16   2     2949.91     3104.24    465.30 o
 -10 -16   2    19160.06    19320.96    503.59 o
  -9 -16   2    35183.91    35835.23    716.82 o
  -8 -16   2    15345.20    15701.17    463.14 o
  -7 -16   2     3097.79     3081.20    282.79 o
  -6 -16   2     6231.45     6268.64    298.76 o
  -5 -16   2     2182.35     2567.95    245.84 o
  -4 -16   2     4021.77     4455.47    266.26 o
  -3 -16   2     4528.63     4632.43    250.78 o
  -2 -16   2     3541.04     3647.38    262.42 o
  -1 -16   2        6.94      143.65    260.74 o
   0 -16   2      460.45      614.18    273.25 o
   1 -16   2      413.96      703.74    326.75 o
   2 -16   2       10.16      107.49    254.43 o
   3 -16   2    16011.24    17143.62    858.93 o
   4 -16   2    13493.70    13548.55    769.00 o
 -16 -15   2       52.34     -246.63    445.56 o
 -15 -15   2      994.72      664.10    350.09 o
 -14 -15   2      183.03      703.98   1036.91 o
 -13 -15   2     1381.40     1300.83    216.27 o
 -12 -15   2      934.77      974.82    258.21 o
 -11 -15   2    19285.31    19545.64    910.73 o
 -10 -15   2      546.19      645.05    198.02 o
  -9 -15   2    32470.82    34405.39   1041.92 o
  -8 -15   2     9541.30     9558.07    337.18 o
  -7 -15   2     7530.61     7334.99    285.91 o
  -6 -15   2     2820.72     3111.82    270.07 o
  -5 -15   2      100.22       13.58    131.02 o
  -4 -15   2     7203.02     7294.18    229.04 o
  -3 -15   2       84.48      228.52    164.91 o
  -2 -15   2     2049.70     2229.77    200.29 o
  -1 -15   2     1202.42      906.59    188.14 o
   0 -15   2     1165.82      771.76    188.87 o
   1 -15   2      412.96      213.39    185.20 o
   2 -15   2     4395.04     4559.27    270.39 o
   3 -15   2     1751.82     1659.10    240.10 o
   4 -15   2    20842.09    20988.99    869.46 o
   5 -15   2     1622.58     4164.93   1701.49 o
 -16 -14   2     5363.90     5416.52    564.15 o
 -15 -14   2      570.80      936.49    379.52 o
 -14 -14   2       96.69      146.30    242.68 o
 -13 -14   2      157.71      161.55    219.40 o
 -12 -14   2      977.35      987.67    276.96 o
 -11 -14   2    13048.98    14388.67    691.57 o
 -10 -14   2    22155.57    22178.26    525.57 o
  -9 -14   2      442.91      551.56    185.42 o
  -8 -14   2     9271.28     9818.48    412.41 o
  -7 -14   2       62.25      271.19    168.62 o
  -6 -14   2      684.95      632.32    156.01 o
  -5 -14   2      343.60      376.05    109.62 o
  -4 -14   2     4986.62     4947.27    185.80 o
  -3 -14   2     2330.06     2794.92    165.72 o
  -2 -14   2      917.63      940.79    128.47 o
  -1 -14   2     8205.40     8439.55    283.57 o
   0 -14   2    13270.35    14069.03    348.92 o
   1 -14   2     1888.61     1894.45    192.69 o
   2 -14   2     7246.66     6870.46    297.91 o
   3 -14   2     2238.74     2529.33    229.63 o
   4 -14   2     6346.30     6392.57    362.17 o
   5 -14   2     3741.41     3551.79    350.13 o
   6 -14   2     4044.43     3940.75    617.77 o
 -17 -13   2     7786.38     7257.64    855.45 o
 -16 -13   2     5442.34     5557.52    504.50 o
 -15 -13   2     2493.67     3466.50    874.39 o
 -14 -13   2     2200.40     1590.82    266.16 o
 -13 -13   2     8998.72     8874.71    426.12 o
 -12 -13   2        1.47      -34.71    177.64 o
 -11 -13   2      684.46      418.01    188.67 o
 -10 -13   2    19146.28    19633.04    534.51 o
  -9 -13   2     7380.02     6683.01    268.73 o
  -8 -13   2     1415.91     1566.91    180.67 o
  -7 -13   2       55.85      192.45    154.74 o
  -6 -13   2      928.55     1224.21    181.46 o
  -5 -13   2       34.30      108.15    125.95 o
  -4 -13   2      198.19      120.40     93.56 o
  -3 -13   2      290.66      367.36    113.98 o
  -2 -13   2     3643.71     3815.08    169.43 o
  -1 -13   2    13957.33    13862.61    289.22 o
   0 -13   2    27985.01    27919.00    456.31 o
   1 -13   2     4462.62     4893.82    215.77 o
   2 -13   2      763.14      684.48    148.06 o
   3 -13   2    14740.12    15073.40    370.82 o
   4 -13   2       72.98      185.20    172.18 o
   5 -13   2     3630.99     3834.56    270.33 o
   6 -13   2      712.38      877.90    245.01 o
   7 -13   2     1808.57     1820.24    772.77 o
 -17 -12   2        7.30     -604.50    604.50 o
 -16 -12   2     1331.88     1246.23    423.75 o
 -15 -12   2      168.88       -8.82    254.11 o
 -14 -12   2        7.55      -70.07    208.64 o
 -13 -12   2    19347.97    19367.55    449.17 o
 -12 -12   2     2493.55     2470.91    231.64 o
 -11 -12   2    11555.07    11594.00    338.68 o
 -10 -12   2       47.21      -24.45    164.44 o
  -9 -12   2     5695.25     5676.98    238.83 o
  -8 -12   2      346.81      598.09    177.99 o
  -7 -12   2     5384.76     5483.88    221.86 o
  -6 -12   2     8801.42     8365.17    278.66 o
  -5 -12   2     1822.78     1851.94    159.10 o
  -4 -12   2    10286.51    10303.46    279.84 o
  -3 -12   2     8152.11     7739.85    227.52 o
  -2 -12   2       11.18      138.31    121.05 o
  -1 -12   2     2783.17     2831.19    141.36 o
   0 -12   2    20809.04    20276.88    404.52 o
   1 -12   2     6020.37     6424.86    194.03 o
   2 -12   2     1396.38     1363.06    150.62 o
   3 -12   2     1594.58     1585.25    153.09 o
   4 -12   2     4260.69     4380.37    207.55 o
   5 -12   2     2428.22     2848.15    184.04 o
   6 -12   2     2314.19     1685.37    225.20 o
   7 -12   2      204.77      279.70    212.50 o
   8 -12   2     3449.47     3129.59    267.65 o
 -17 -11   2     6682.09     6897.36    898.24 o
 -16 -11   2     2190.66     2370.44    471.10 o
 -15 -11   2     1351.35     1656.61    287.71 o
 -14 -11   2     3188.63     3642.80    315.83 o
 -13 -11   2    12145.76    12545.11    352.09 o
 -12 -11   2    13428.19    13339.15    360.08 o
 -11 -11   2     5893.21     6285.32    257.17 o
 -10 -11   2    26344.87    26992.03    516.01 o
  -9 -11   2     5182.37     5620.15    230.07 o
  -8 -11   2        7.69       81.41    111.17 o
  -7 -11   2    13673.15    13882.09    327.26 o
  -6 -11   2       96.42     -117.13    117.13 o
  -5 -11   2      340.31      253.66    117.93 o
  -4 -11   2    35923.46    36241.09    686.54 o
  -3 -11   2    30106.36    30416.09    592.90 o
  -2 -11   2     8985.46     8997.46    216.76 o
  -1 -11   2     3049.66     3028.69    142.43 o
   0 -11   2     6170.09     6282.88    211.30 o
   1 -11   2     4462.26     4264.51    153.34 o
   2 -11   2     4065.81     3775.88    158.72 o
   3 -11   2     7507.37     7412.01    311.66 o
   4 -11   2      223.90      216.52    123.88 o
   5 -11   2     3548.23     3260.23    199.48 o
   6 -11   2    10457.06    10549.90    347.21 o
   7 -11   2     3658.13     3638.00    170.17 o
   8 -11   2     7466.49     7911.24    250.67 o
   9 -11   2    23705.80    23271.30    958.04 o
 -17 -10   2     9302.52    10997.37    909.67 o
 -16 -10   2     8761.85     8655.05    586.55 o
 -15 -10   2     5722.17     6273.27    360.05 o
 -14 -10   2     3606.96     3450.20    245.53 o
 -13 -10   2      655.37      538.07    181.36 o
 -12 -10   2    37481.09    39020.72    779.04 o
 -11 -10   2     2243.49     1994.70    203.28 o
 -10 -10   2    16643.91    17587.77    381.93 o
  -9 -10   2    16701.50    16637.95    356.84 o
  -8 -10   2     6428.38     6550.42    218.11 o
  -7 -10   2      152.18      257.58    126.00 o
  -6 -10   2     1661.90     1686.19    138.37 o
  -5 -10   2      396.12      478.24    120.72 o
  -4 -10   2    21998.52    20893.65    410.85 o
  -3 -10   2    31579.75    31547.92    553.50 o
  -2 -10   2     5989.20     5778.37    166.82 o
  -1 -10   2    14720.47    14196.50    294.08 o
   0 -10   2       65.23      119.76     83.07 o
   1 -10   2    18742.88    18672.53    313.82 o
   2 -10   2     1039.63     1085.45    109.49 o
   3 -10   2    26924.43    27538.79    427.85 o
   4 -10   2       61.53      105.29    106.01 o
   5 -10   2     8286.49     8847.65    280.76 o
   6 -10   2     1592.35     1473.68    177.45 o
   7 -10   2    11943.15    12335.58    331.73 o
   8 -10   2     7280.01     7206.83    181.49 o
   9 -10   2    14076.24    14889.24   1429.37 o
  10 -10   2    17781.31    17988.06    853.56 o
 -17  -9   2     1920.03     2398.08    560.59 o
 -16  -9   2    13227.91    13674.83   1633.93 o
 -15  -9   2     3119.34     3177.95    253.35 o
 -14  -9   2     2016.40     2100.37    210.98 o
 -13  -9   2     2953.77     2866.52    203.78 o
 -12  -9   2    13527.35    13859.78    437.14 o
 -11  -9   2    58471.39    60587.44   1077.17 o
 -10  -9   2      496.43      423.68    153.87 o
  -9  -9   2    10398.15    10207.75    265.37 o
  -8  -9   2     2386.47     2337.05    147.82 o
  -7  -9   2       28.37       13.57    108.75 o
  -6  -9   2     5604.61     5647.26    189.20 o
  -5  -9   2       73.59       37.33    106.44 o
  -4  -9   2     6006.92     5854.14    190.62 o
  -3  -9   2    19775.08    20179.13    469.03 o
  -2  -9   2      240.56       62.18    101.75 o
  -1  -9   2     1391.66     1333.31     97.91 o
   0  -9   2     2071.58     1798.89     99.99 o
   1  -9   2     9057.92     8938.43    191.10 o
   2  -9   2    19524.80    18914.82    368.48 o
   3  -9   2    10294.88    10351.11    213.45 o
   4  -9   2      834.45      734.13    121.87 o
   5  -9   2    34178.52    35191.36    537.71 o
   6  -9   2    13023.50    12995.98    344.81 o
   7  -9   2       18.56       65.40     80.62 o
   8  -9   2      750.81      711.40    131.27 o
   9  -9   2     2624.11     2807.61    390.63 o
  10  -9   2     9462.53     9829.00    747.68 o
  11  -9   2     2705.16     3639.04    528.64 o
 -17  -8   2     3442.42     3576.61    549.61 o
 -16  -8   2     6021.69     7735.96    517.94 o
 -15  -8   2     3072.44     2963.22    272.65 o
 -14  -8   2     1429.80     1745.13    187.11 o
 -13  -8   2       59.42       76.09    149.87 o
 -12  -8   2      203.36      206.15    162.03 o
 -11  -8   2    51200.51    52677.36   1197.68 o
 -10  -8   2    40586.66    41482.12    798.13 o
  -9  -8   2      512.92      634.28    127.76 o
  -8  -8   2     3798.81     4039.94    355.51 o
  -7  -8   2     3543.73     3303.32    148.53 o
  -6  -8   2     9348.33     9296.01    240.95 o
  -5  -8   2      452.81      356.37    112.41 o
  -4  -8   2     6270.99     6414.68    204.85 o
  -3  -8   2     6354.38     6026.51    236.80 o
  -2  -8   2     2800.90     2829.13    136.65 o
  -1  -8   2    19911.17    19165.31    330.23 o
   0  -8   2       73.04       18.32     73.56 o
   1  -8   2      686.34      680.41     85.54 o
   2  -8   2    36143.84    35996.91    628.45 o
   3  -8   2     9701.16     9611.39    184.69 o
   4  -8   2     6688.61     6941.36    162.87 o
   5  -8   2    21233.16    20830.01    376.39 o
   6  -8   2    23062.78    23050.57    551.21 o
   7  -8   2    13625.65    13291.89    241.40 o
   8  -8   2       51.52      189.83    207.43 o
   9  -8   2     1484.29     1090.30    243.38 o
  10  -8   2     1678.20     2361.64    404.89 o
  11  -8   2     1400.17     1816.68    568.20 o
  12  -8   2      280.36      297.50    383.95 o
 -17  -7   2    11593.59    12079.27    714.30 o
 -16  -7   2     1099.82      659.24    327.62 o
 -15  -7   2     3420.21     4155.35    443.21 o
 -14  -7   2      669.86      677.69    165.74 o
 -13  -7   2     1299.64     1440.47    160.69 o
 -12  -7   2     5294.43     4995.24    205.94 o
 -11  -7   2      693.44      660.18    162.79 o
 -10  -7   2    38716.70    39321.85    723.28 o
  -9  -7   2    20977.39    21002.51    456.29 o
  -8  -7   2    15088.63    14307.41    432.43 o
  -7  -7   2    28698.90    28340.29    533.21 o
  -6  -7   2     3400.10     3351.46    150.15 o
  -5  -7   2      516.07      726.64     98.60 o
  -4  -7   2      468.53      458.47     90.08 o
  -3  -7   2    11391.17    11427.92    248.62 o
  -2  -7   2      119.69      340.91     84.70 o
  -1  -7   2    14649.63    14507.01    292.55 o
   0  -7   2    23094.12    22666.57    382.56 o
   1  -7   2    13343.31    13675.73    249.68 o
   2  -7   2     1289.06     1517.29     87.98 o
   3  -7   2    37870.97    37950.23    686.82 o
   4  -7   2     1759.71     1602.59    141.11 o
   5  -7   2      577.39      673.91     87.97 o
   6  -7   2    11871.85    12139.24    256.75 o
   7  -7   2     6850.04     6831.58    201.03 o
   8  -7   2      783.88      563.13    241.66 o
   9  -7   2      776.80      708.63    208.27 o
  10  -7   2      103.98      211.45    238.42 o
  11  -7   2       46.69      -54.38    522.37 o
  12  -7   2       17.05      242.75    375.48 o
  13  -7   2     3399.61     3228.00    513.40 o
 -17  -6   2     1636.82     1283.93    371.87 o
 -16  -6   2       64.67       87.92    231.53 o
 -15  -6   2     7904.58     7919.47    285.57 o
 -14  -6   2        8.72       80.49    143.87 o
 -13  -6   2     1812.69     1819.68    167.84 o
 -12  -6   2     1813.07     1785.85    142.69 o
 -11  -6   2    20011.59    20449.56    406.61 o
 -10  -6   2      629.63      611.56    144.64 o
  -9  -6   2     7175.44     7298.59    223.09 o
  -8  -6   2     9932.71     9728.71    259.06 o
  -7  -6   2    39863.02    39799.36    664.57 o
  -6  -6   2     4553.85     4805.72    174.45 o
  -5  -6   2     7411.32     6797.45    261.50 o
  -4  -6   2     3344.77     3568.61    143.71 o
  -3  -6   2    15113.72    15302.01    324.96 o
  -2  -6   2    50550.05    51447.13    797.47 o
  -1  -6   2      125.59      143.85     71.22 o
   0  -6   2    22700.44    23692.49    369.15 o
   1  -6   2     8742.36     8976.80    168.91 o
   2  -6   2    38721.45    36792.45    626.89 o
   3  -6   2    12928.40    13431.05    215.00 o
   4  -6   2    38846.09    37754.48    586.05 o
   5  -6   2      432.84      485.42     61.08 o
   6  -6   2       31.86      103.12     52.51 o
   7  -6   2     3491.98     3433.59    133.19 o
   8  -6   2      102.03       27.69    166.47 o
   9  -6   2      468.92      178.15    175.20 o
  10  -6   2      198.75      219.71    220.66 o
  11  -6   2       27.60      345.36    465.56 o
  12  -6   2       62.54     -187.03    302.79 o
  13  -6   2     3195.84     3287.24    437.37 o
 -17  -5   2    12120.94    13302.58   1446.72 o
 -16  -5   2     1036.46     1196.99    264.38 o
 -15  -5   2     3375.21     3681.82    262.53 o
 -14  -5   2     5019.97     5109.94    209.94 o
 -13  -5   2     1468.10     1445.01    187.65 o
 -12  -5   2       17.28      100.88    112.67 o
 -11  -5   2    33925.13    34292.17    621.65 o
 -10  -5   2    38067.20    38358.12    632.95 o
  -9  -5   2     5020.05     5213.59    168.58 o
  -8  -5   2     6394.39     6046.30    174.87 o
  -7  -5   2    28712.75    29181.42    535.06 o
  -6  -5   2     8733.19     8579.27    220.80 o
  -5  -5   2    38655.21    38852.47    669.17 o
  -4  -5   2    18771.83    18553.67    370.37 o
  -3  -5   2      539.10      652.59     95.06 o
  -2  -5   2    51842.87    50678.51   1137.23 o
  -1  -5   2    47670.61    47058.32    732.09 o
   0  -5   2     7543.32     7526.02    166.41 o
   1  -5   2    12011.72    12012.94    242.18 o
   2  -5   2   122762.94   120754.82   1580.76 o
   3  -5   2    11879.56    11515.84    185.71 o
   4  -5   2    29013.97    27537.78    547.84 o
   5  -5   2     5927.27     5930.98    157.70 o
   6  -5   2     1035.67      937.30    117.69 o
   7  -5   2     6795.00     6583.82    305.79 o
   8  -5   2    21854.75    19541.11    492.86 o
   9  -5   2     4059.86     3632.21    239.33 o
  10  -5   2     1335.97     1253.19    368.35 o
  11  -5   2      626.94      800.30    235.67 o
  12  -5   2      428.42      708.26    286.32 o
  13  -5   2      675.11      730.05    344.81 o
  14  -5   2    15147.19    16821.96   1154.22 o
 -16  -4   2    10030.49    12810.89   2824.63 o
 -15  -4   2      402.97      282.70    256.58 o
 -14  -4   2     5313.17     5070.63    251.32 o
 -13  -4   2      219.09      223.31    118.66 o
 -12  -4   2     1197.38     1283.38    124.54 o
 -11  -4   2    10635.33    10420.83    247.31 o
 -10  -4   2    28070.34    27908.98    474.07 o
  -9  -4   2    16160.86    16017.32    357.89 o
  -8  -4   2     2022.84     1856.73    105.01 o
  -7  -4   2    26558.07    26527.57    449.85 o
  -6  -4   2    42898.52    42443.54    653.05 o
  -5  -4   2     8520.67     9389.22    219.20 o
  -4  -4   2    25947.80    26368.49    532.21 o
  -3  -4   2      701.86      656.93     81.63 o
  -2  -4   2     3406.89     3112.68    111.35 o
  -1  -4   2    37526.52    36108.72    579.49 o
   0  -4   2    28381.02    28209.45    453.01 o
   1  -4   2     3254.11     3290.31     82.11 o
   2  -4   2    46800.26    44129.69    568.65 o
   3  -4   2    49137.76    48217.64    728.73 o
   4  -4   2     7921.99     7825.90    188.01 o
   5  -4   2    41214.11    39879.91    740.90 o
   6  -4   2     2327.00     2216.67     98.35 o
   7  -4   2      337.91       27.22    149.35 o
   8  -4   2    13455.90    12240.60    566.87 o
   9  -4   2    30077.50    28692.41   1113.83 o
  10  -4   2      472.11      164.02    184.88 o
  11  -4   2     1916.22     2091.82    258.75 o
  12  -4   2     2293.33     2946.13    658.99 o
  13  -4   2     1314.67     1346.54    342.29 o
  14  -4   2      362.44      257.23    347.01 o
 -16  -3   2     4777.79     3915.11    595.65 o
 -15  -3   2      371.56      184.59    150.39 o
 -14  -3   2      298.23      406.72    118.01 o
 -13  -3   2      603.28      616.70    108.80 o
 -12  -3   2     7529.27     7725.17    215.42 o
 -11  -3   2     1033.47     1089.01    106.90 o
 -10  -3   2     4981.68     4957.02    149.71 o
  -9  -3   2      296.83      387.93     81.94 o
  -8  -3   2       17.09       35.02     77.39 o
  -7  -3   2     7910.66     8591.17    195.15 o
  -6  -3   2    28410.95    27666.13    472.79 o
  -5  -3   2    19414.28    20305.95    345.28 o
  -4  -3   2    23346.95    22890.77    419.31 o
  -3  -3   2        5.46      -68.26     68.26 o
  -2  -3   2    89352.15    89079.73   1552.64 o
  -1  -3   2      904.84     1163.39     73.69 o
   0  -3   2    39014.38    39158.88    596.38 o
   1  -3   2    10113.26     9786.90    169.84 o
   2  -3   2       11.12       -6.98     31.99 o
   3  -3   2    31676.67    30125.65    444.80 o
   4  -3   2       39.96      171.19     37.38 o
   5  -3   2    34650.36    34549.79    568.45 o
   6  -3   2    35650.29    32979.18   1146.12 o
   7  -3   2    18959.36    16907.74    407.31 o
   8  -3   2     5954.19     5958.53    289.63 o
   9  -3   2     6962.18     6568.05    350.35 o
  10  -3   2       45.95      154.09    171.79 o
  11  -3   2    14582.98    14358.68    648.87 o
  12  -3   2      871.27      607.79    237.75 o
  13  -3   2      242.64      342.70    289.16 o
  14  -3   2     2068.58     1598.25    843.87 o
  15  -3   2      259.34      355.21    357.48 o
 -16  -2   2      884.06      400.22    398.07 o
 -15  -2   2      268.99      722.41    419.98 o
 -14  -2   2       12.45      161.83    153.42 o
 -13  -2   2       77.80      133.94    228.81 o
 -12  -2   2      512.77      772.33     96.82 o
 -11  -2   2     6477.12     6155.65    177.23 o
 -10  -2   2     1304.07     1258.03    156.92 o
  -9  -2   2     9602.55    10419.85    247.85 o
  -8  -2   2    20418.39    20597.44    354.28 o
  -7  -2   2    17318.59    18673.61    326.52 o
  -6  -2   2     3469.71     3455.24    111.29 o
  -5  -2   2    35551.03    36989.49    569.26 o
  -4  -2   2    46820.40    46588.23    975.07 o
  -3  -2   2     6589.10     6553.75    153.20 o
  -2  -2   2   130029.20   129688.31   2186.10 o
  -1  -2   2   129230.95   134581.64   2236.45 o
   0  -2   2    10401.73    11186.98    198.92 o
   1  -2   2    36158.55    37298.31    609.40 o
   2  -2   2     4559.43     4977.81    120.32 o
   3  -2   2       17.73      -28.88     28.88 o
   4  -2   2      162.49      185.31     26.92 o
   5  -2   2    10448.78    10706.05    181.66 o
   6  -2   2     6793.71     5773.76    220.35 o
   7  -2   2    45442.75    42383.28   1344.95 o
   8  -2   2    40024.59    36656.99   1074.07 o
   9  -2   2     4702.33     4504.54    283.52 o
  10  -2   2      348.21      402.74    149.47 o
  11  -2   2     7623.46     7722.74    372.17 o
  12  -2   2     1584.74     1349.40    240.14 o
  13  -2   2     7250.87     7323.06    594.97 o
  14  -2   2     1784.26     2418.21    351.12 o
  15  -2   2    12653.32    12466.14    635.09 o
  16  -2   2      269.31      534.35    438.93 o
 -15  -1   2        4.95      295.50    332.36 o
 -14  -1   2      489.42      536.65    365.01 o
 -13  -1   2      546.62      576.30     68.30 o
 -12  -1   2    14531.00    14859.78    532.16 o
 -11  -1   2     1254.58     1438.15     92.25 o
 -10  -1   2       80.97       70.49     90.66 o
  -9  -1   2     1001.18      747.96     77.11 o
  -8  -1   2    23149.73    23358.14    727.69 o
  -7  -1   2       30.69      -56.02     56.02 o
  -6  -1   2    18844.00    19523.15    403.84 o
  -5  -1   2    13989.42    15529.74    304.72 o
  -4  -1   2    16196.00    17544.45    416.21 o
  -3  -1   2     2949.89     3406.09    102.94 o
  -2  -1   2    17820.41    19502.29    334.11 o
  -1  -1   2    70164.85    70714.58   1220.24 o
   1  -1   2    39955.89    41001.37   1026.83 o
   2  -1   2     2068.88     2541.64    155.78 o
   3  -1   2    13543.46    13468.85    202.93 o
   4  -1   2      554.98      478.80     43.37 o
   5  -1   2     2790.07     3228.29     65.07 o
   6  -1   2     2694.28     2566.53    137.67 o
   7  -1   2     1369.87     1191.86    135.48 o
   8  -1   2    33118.89    29856.01    638.41 o
   9  -1   2    37784.87    33828.34    958.45 o
  10  -1   2     9130.34     8347.54    287.79 o
  11  -1   2      516.51      423.57    180.17 o
  12  -1   2     3717.65     3365.91    264.01 o
  13  -1   2    10323.03     9959.79    747.18 o
  14  -1   2     9292.16     8785.67    473.51 o
  15  -1   2     5180.06     5260.52    491.90 o
  16  -1   2     7316.33     7011.17    762.74 o
 -15   0   2      934.18     1008.80    375.73 o
 -14   0   2     1743.85     1440.77    342.27 o
 -13   0   2      132.31     -112.48    326.10 o
 -12   0   2    21075.32    20934.97    716.04 o
 -11   0   2    27268.15    28074.14    621.69 o
 -10   0   2     1843.86     2042.90    108.70 o
  -9   0   2     3489.81     3359.69    126.47 o
  -8   0   2     4705.85     4470.05    127.07 o
  -7   0   2     1016.94      746.40     62.04 o
  -6   0   2    20724.02    19239.25    475.30 o
  -5   0   2     1504.11     1584.29     76.58 o
  -4   0   2    14038.92    13827.57    294.78 o
  -3   0   2     7423.12     7390.07    169.61 o
  -2   0   2     1770.93     2069.00     85.47 o
  -1   0   2      162.58      496.78     43.93 o
   2   0   2    35010.12    34944.45    872.35 o
   3   0   2     5165.81     5616.82    119.81 o
   4   0   2    64211.42    65018.32   1820.96 o
   5   0   2    54067.14    54619.07    856.97 o
   6   0   2    12496.29    11404.90    223.23 o
   7   0   2    47109.79    45152.59    772.34 o
   8   0   2      694.29      718.61    151.02 o
   9   0   2    30347.69    27648.27    775.40 o
  10   0   2    21982.71    20614.15    630.81 o
  11   0   2      932.55      850.44    171.97 o
  12   0   2      236.43      275.47    184.35 o
  13   0   2     7194.91     6766.34    350.80 o
  14   0   2    27590.97    27517.81    828.26 o
  15   0   2     4583.27     4011.70    414.39 o
  16   0   2     4644.61     4380.66    750.42 o
 -15   1   2      582.06      680.96    547.16 o
 -14   1   2     3489.44     2453.36    510.70 o
 -13   1   2     1274.64     1183.50    317.61 o
 -12   1   2     9706.49    10222.50    830.24 o
 -11   1   2    40066.87    42270.27   1779.82 o
 -10   1   2    25450.12    26814.37    533.17 o
  -9   1   2     5205.95     5512.79    122.44 o
  -8   1   2      289.72      306.08     55.21 o
  -7   1   2    16179.04    15950.25    405.65 o
  -6   1   2    12601.29    12786.40    364.87 o
  -5   1   2    30335.77    29307.17    549.18 o
  -4   1   2      175.18      226.32     49.25 o
  -3   1   2    25581.53    26145.01    670.65 o
  -2   1   2       38.50       15.27     32.56 o
  -1   1   2      239.16      453.61     42.97 o
   0   1   2     5706.89     6533.94    284.33 o
   3   1   2       13.63      308.06     34.99 o
   4   1   2     7574.37     7708.30    209.34 o
   5   1   2    39559.52    37458.39    485.24 o
   6   1   2    37793.77    35999.04    533.79 o
   7   1   2    52074.78    48729.60    921.88 o
   8   1   2    66485.45    66212.46   1175.13 o
   9   1   2     7352.52     7134.65    129.05 o
  10   1   2    39441.48    39544.50    691.58 o
  11   1   2      787.55      258.75    189.02 o
  12   1   2      126.55     -243.78    314.80 o
  13   1   2       90.77      161.57    217.71 o
  14   1   2    24056.98    24857.92   1221.17 o
  15   1   2    21649.03    21233.34    752.88 o
  16   1   2      379.77     -222.60    355.18 o
  17   1   2       31.60      133.93    362.49 o
 -14   2   2     3896.04     3515.11    429.76 o
 -13   2   2    13894.28    13344.96    601.95 o
 -12   2   2     1228.93      956.61    280.34 o
 -11   2   2    10516.16     9625.77    432.37 o
 -10   2   2    19708.90    19186.47    615.69 o
  -9   2   2    10100.88     9455.44    486.75 o
  -8   2   2     4978.86     5141.05    131.79 o
  -7   2   2      274.71      276.57     46.76 o
  -6   2   2       26.43       28.63     47.07 o
  -5   2   2    17645.21    16930.08    408.92 o
  -4   2   2     8749.78     9059.46    183.74 o
  -3   2   2    60675.14    59986.86   1493.95 o
  -2   2   2     9590.61     8551.47    247.25 o
  -1   2   2    45744.57    48201.91   1288.07 o
   0   2   2     2647.41     3369.10    109.55 o
   1   2   2     6057.62     6218.86    634.19 o
   2   2   2    13590.00    13748.12    728.97 o
   3   2   2    12751.12    13256.81    280.33 o
   4   2   2    55884.52    55150.30   1128.64 o
   5   2   2     1027.53      797.70     64.14 o
   6   2   2     2022.32     2348.67    112.25 o
   7   2   2    14149.71    13497.01    244.63 o
   8   2   2   104056.80   100627.65   1422.72 o
   9   2   2        5.60      146.91     71.89 o
  10   2   2    35409.24    35000.89    663.21 o
  11   2   2    12077.64    11568.17    263.33 o
  12   2   2     1862.37     1832.70     93.04 o
  13   2   2     5170.97     4794.72    315.62 o
  14   2   2      366.94      339.24    211.00 o
  15   2   2     8239.20     8004.64    455.29 o
  16   2   2     3314.13     3681.37    411.58 o
  17   2   2      424.15      635.50    391.72 o
 -14   3   2     1673.76     1040.57    420.94 o
 -13   3   2     9364.52     8949.89    763.47 o
 -12   3   2     7484.11     7317.39    442.72 o
 -11   3   2       42.17      416.98    286.18 o
 -10   3   2        1.58      113.18    242.58 o
  -9   3   2       33.79       81.26    170.55 o
  -8   3   2     6564.12     6488.22    207.19 o
  -7   3   2     1366.28     1306.06     64.74 o
  -6   3   2     7309.53     7725.41    149.97 o
  -5   3   2      588.28      804.22     56.93 o
  -4   3   2    16322.99    16756.32    548.10 o
  -3   3   2    48687.63    48695.18   1327.36 o
  -2   3   2    76703.80    75061.90   2371.09 o
  -1   3   2       51.51       52.34     53.27 o
   0   3   2     7227.83     8598.31    194.62 o
   1   3   2      166.31      304.66     40.77 o
   2   3   2     1317.92     1507.73     61.10 o
   3   3   2    16034.99    16689.34    459.71 o
   4   3   2    17389.12    17753.42    299.53 o
   5   3   2     9366.06     8986.28    150.27 o
   6   3   2     9829.13    10003.27    219.18 o
   7   3   2      235.80      475.93     67.84 o
   8   3   2    12014.17    11714.86    261.71 o
   9   3   2    14032.64    13480.05    263.64 o
  10   3   2     9223.73     9040.16    237.03 o
  11   3   2    24358.98    23927.79    411.97 o
  12   3   2     1441.15     1575.96    111.37 o
  13   3   2    12461.69    13063.47    373.16 o
  14   3   2    16825.30    17345.52    292.00 o
  15   3   2      712.89      333.71    314.81 o
  16   3   2      464.78      647.72    339.93 o
  17   3   2       12.33      -55.32    416.14 o
  18   3   2      950.86     1022.19    421.92 o
 -13   4   2     1599.93     1385.96    372.79 o
 -12   4   2     4006.43     4475.16    437.44 o
 -11   4   2     2810.08     2942.27    572.19 o
 -10   4   2     4421.26     4491.77    352.83 o
  -9   4   2     7249.60     7181.05    349.79 o
  -8   4   2     1804.27     1941.24    192.43 o
  -7   4   2    12217.56    12337.87    204.20 o
  -6   4   2      162.14      208.07     50.35 o
  -5   4   2     2577.78     2593.35    121.34 o
  -4   4   2      313.59      235.31     59.14 o
  -3   4   2    11871.54    11231.57    306.28 o
  -2   4   2   125556.62   126502.73   4192.61 o
  -1   4   2    23416.04    23196.20    682.12 o
   0   4   2      288.67      389.06     58.45 o
   1   4   2    43177.94    46155.18    837.20 o
   2   4   2        6.44      152.99     47.17 o
   3   4   2     8969.38     8954.36    142.56 o
   4   4   2     3207.98     2965.06     62.78 o
   5   4   2      216.97      234.02     33.53 o
   6   4   2     2729.60     2562.89     91.74 o
   7   4   2    12515.74    12446.30    218.88 o
   8   4   2    18766.02    17411.96    295.22 o
   9   4   2       68.89      168.50     69.95 o
  10   4   2      299.72      187.71     92.14 o
  11   4   2    11228.12    11086.12    242.86 o
  12   4   2      657.28      539.94    106.93 o
  13   4   2      225.06       36.26     87.58 o
  14   4   2    33959.40    35948.54    538.97 o
  15   4   2    25579.41    27068.25    926.77 o
  16   4   2     1299.86     1200.05    144.97 o
  17   4   2      642.84      615.41    317.84 o
  18   4   2     2546.44     2854.39    907.78 o
 -12   5   2       69.95      -59.61    315.92 o
 -11   5   2      609.58      610.49    287.37 o
 -10   5   2     3358.93     3927.16    307.92 o
  -9   5   2    16491.23    16793.57    564.72 o
  -8   5   2      757.81      879.64    212.75 o
  -7   5   2    30108.65    30222.00    417.10 o
  -6   5   2     8579.97     8349.04    304.70 o
  -5   5   2      497.30      635.45     61.74 o
  -4   5   2      794.31      634.53     64.30 o
  -3   5   2       32.64       58.41     73.48 o
  -2   5   2    19683.89    19434.10    561.74 o
  -1   5   2    15516.15    15782.81    362.36 o
   0   5   2       27.64       74.09    101.28 o
   1   5   2     2587.62     2780.46     99.42 o
   2   5   2    17425.63    17667.70    459.46 o
   3   5   2      121.60       94.05     26.89 o
   4   5   2     1734.65     1684.77     46.81 o
   5   5   2    18899.59    19215.59    411.73 o
   6   5   2    35550.48    34737.60    654.23 o
   7   5   2     4047.58     4147.72    190.09 o
   8   5   2    28019.06    27561.35    530.32 o
   9   5   2    11540.96    11230.31    223.78 o
  10   5   2     9411.42     9520.12    220.40 o
  11   5   2       35.34      111.24     80.04 o
  12   5   2      262.92      271.24     93.69 o
  13   5   2    11381.14    11528.22    251.80 o
  14   5   2     6904.24     6870.18    335.17 o
  15   5   2    38448.86    39887.40    642.14 o
  16   5   2     7655.96     8127.03    284.82 o
  17   5   2      165.94      197.44    199.21 o
  18   5   2     5298.27     4609.02    927.71 o
 -12   6   2     2678.72     3358.28    801.43 o
 -11   6   2        8.93      -93.12    301.09 o
 -10   6   2     1227.66     1247.67    301.72 o
  -9   6   2      307.32      164.13    228.95 o
  -8   6   2     8488.70     8254.40    357.28 o
  -7   6   2    14327.63    14378.34    227.76 o
  -6   6   2    52193.98    53736.82   1042.07 o
  -5   6   2    10871.29    11005.19    192.73 o
  -4   6   2      375.98      329.00    107.73 o
  -3   6   2     7369.85     7266.45    237.04 o
  -2   6   2     6877.36     7202.87    158.58 o
  -1   6   2     5535.87     5776.80    141.43 o
   0   6   2      262.04      409.59     68.53 o
   1   6   2     2586.47     2926.86    101.84 o
   2   6   2    10693.73    11039.88    335.16 o
   3   6   2      852.53      819.53     62.64 o
   4   6   2     3194.62     3138.91    106.52 o
   5   6   2     8247.99     7945.29    199.61 o
   6   6   2   140497.28   139037.92   2753.61 o
   7   6   2    95113.53    92050.87   1270.48 o
   8   6   2     6342.64     6286.67    159.52 o
   9   6   2    30091.93    29554.62    451.22 o
  10   6   2     7188.27     7725.65    184.11 o
  11   6   2     7624.75     7338.65    194.30 o
  12   6   2     1766.35     1566.18    117.13 o
  13   6   2    13580.95    13512.07    287.73 o
  14   6   2     6604.87     7105.42    213.99 o
  15   6   2    13234.24    14035.52    316.53 o
  16   6   2    10403.59    10245.50    586.57 o
  17   6   2       12.02      -91.73    184.83 o
  18   6   2     4654.10     4688.66   1165.23 o
 -11   7   2      477.41      656.04    528.66 o
 -10   7   2      243.01      274.03    387.90 o
  -9   7   2     3550.23     3918.20    447.42 o
  -8   7   2     3083.51     3062.47    276.35 o
  -7   7   2     1582.88     1524.54     80.49 o
  -6   7   2    55198.04    54396.46   1600.27 o
  -5   7   2    49566.94    49480.54    939.29 o
  -4   7   2      442.69      291.82    100.51 o
  -3   7   2      642.11      659.26     96.23 o
  -2   7   2    23088.72    24121.42    456.40 o
  -1   7   2    17588.88    17422.97    325.69 o
   0   7   2      367.51      166.63     71.44 o
   1   7   2     5537.64     5821.58    151.05 o
   2   7   2      385.36      401.65     60.01 o
   3   7   2    14813.91    14173.28    413.48 o
   4   7   2       48.09       61.35     65.47 o
   5   7   2      297.10      649.02     57.35 o
   6   7   2    44602.54    44259.42    930.15 o
   7   7   2   179087.77   174231.81   3180.16 o
   8   7   2    27963.68    28083.57    446.10 o
   9   7   2     8930.90     8274.83    259.94 o
  10   7   2      389.70      214.68     88.91 o
  11   7   2     8565.07     8824.39    222.07 o
  12   7   2     2376.54     2171.89    128.81 o
  13   7   2     2541.51     2323.22    144.83 o
  14   7   2    14640.56    14951.10    379.92 o
  15   7   2       78.50      302.80    142.25 o
  16   7   2     5613.36     6075.44    229.93 o
  17   7   2      574.43      595.83    209.36 o
  18   7   2      374.65       88.82    247.79 o
 -11   8   2      173.19      328.92    850.74 o
 -10   8   2     1810.37      817.21    375.68 o
  -9   8   2      492.84      409.59    300.12 o
  -8   8   2      591.52      472.78    226.32 o
  -7   8   2    10469.65    10201.15    239.50 o
  -6   8   2     2602.61     2637.18    131.29 o
  -5   8   2    28958.60    29528.09    468.50 o
  -4   8   2     1070.69     1210.68    100.46 o
  -3   8   2     7108.87     7226.18    244.52 o
  -2   8   2     2880.79     2979.19    120.11 o
  -1   8   2     2616.51     2313.99    104.97 o
   0   8   2     3934.56     3815.78    124.25 o
   1   8   2      331.30      320.29     82.25 o
   2   8   2    10191.95     9904.71    258.93 o
   3   8   2    37133.25    36352.60    929.85 o
   4   8   2    13926.61    13523.73    318.04 o
   5   8   2     1262.24     1403.85     93.84 o
   6   8   2      572.26      746.37     69.24 o
   7   8   2    42881.59    42885.25   1057.17 o
   8   8   2    61004.40    60295.03   1223.55 o
   9   8   2      220.54      335.13     74.42 o
  10   8   2    11745.61    11772.20    230.27 o
  11   8   2       89.51       43.91     87.52 o
  12   8   2     2369.98     2630.26    154.08 o
  13   8   2      140.55      111.65    117.68 o
  14   8   2      907.39     1044.23    145.57 o
  15   8   2      232.56      391.97    149.03 o
  16   8   2      737.47     1070.72    242.65 o
  17   8   2      535.49      110.09    191.56 o
  18   8   2      637.49      681.13    233.36 o
  19   8   2     3430.42     3012.99    550.17 o
 -10   9   2    11861.62    11902.78   1215.51 o
  -9   9   2     2271.81     2657.86    406.58 o
  -8   9   2       97.49      130.21    394.49 o
  -7   9   2     1701.72     1521.21     96.76 o
  -6   9   2     6497.82     6285.03    196.98 o
  -5   9   2     2525.06     2569.58    147.31 o
  -4   9   2     1344.65     1412.74    117.35 o
  -3   9   2    10316.45    10086.55    243.78 o
  -2   9   2     1667.04     1479.38    106.92 o
  -1   9   2      108.37      164.75     80.71 o
   0   9   2      723.77      766.46     88.48 o
   1   9   2     3695.07     3430.13    145.34 o
   2   9   2    10114.29    10297.17    216.53 o
   3   9   2    69976.48    70517.91   1683.82 o
   4   9   2    28740.09    27855.21    536.81 o
   5   9   2     5623.69     5414.69    173.97 o
   6   9   2    13767.24    13338.86    421.02 o
   7   9   2    25277.21    25738.31    444.41 o
   8   9   2    15354.22    14397.40    382.06 o
   9   9   2     8095.35     7753.04    221.19 o
  10   9   2     4221.32     3974.97    143.55 o
  11   9   2      239.14       11.91     82.05 o
  12   9   2       27.48       20.01    111.56 o
  13   9   2     5806.54     5902.82    212.87 o
  14   9   2    18056.98    18799.54    392.83 o
  15   9   2     5849.78     6058.79    237.07 o
  16   9   2      386.48      647.03    179.56 o
  17   9   2       27.69      562.04    437.18 o
  18   9   2      876.11      615.18    235.92 o
  19   9   2    11107.05    12087.63    847.61 o
  -9  10   2    16572.03    15714.67   1796.82 o
  -8  10   2       12.30     -307.90    307.90 o
  -7  10   2      504.49      478.11    112.44 o
  -6  10   2     3234.39     3194.33    139.16 o
  -5  10   2     3418.96     3503.30    266.47 o
  -4  10   2        2.46      -35.49    107.77 o
  -3  10   2     1379.91     1518.88    122.65 o
  -2  10   2      440.71      305.66    100.70 o
  -1  10   2      260.16      299.06     92.53 o
   0  10   2     3750.96     3592.46    134.43 o
   1  10   2       14.41      -73.52    101.99 o
   2  10   2      664.09      833.55    136.84 o
   3  10   2    37508.80    38107.46    686.78 o
   4  10   2    30476.90    30862.15    639.18 o
   5  10   2        5.73      -80.56     80.56 o
   6  10   2     4254.73     4138.40    141.24 o
   7  10   2    79614.58    78727.02   1463.96 o
   8  10   2    10648.44     9907.01    217.31 o
   9  10   2    21242.36    20110.64    534.37 o
  10  10   2     3098.63     2733.16    132.56 o
  11  10   2        7.16       37.65     89.12 o
  12  10   2     6720.43     6659.06    188.63 o
  13  10   2     4048.32     3991.58    166.08 o
  14  10   2    21965.58    22135.73    436.07 o
  15  10   2     8914.22     9422.05    300.60 o
  16  10   2     6786.83     7017.24    303.79 o
  17  10   2        9.77      270.21    204.12 o
  18  10   2      370.47      449.13    377.99 o
  19  10   2     1531.87     1910.00    460.58 o
  -8  11   2     1518.20     1268.89    458.21 o
  -7  11   2     7782.67     7592.07    303.69 o
  -6  11   2     2360.25     2292.72    157.39 o
  -5  11   2     3005.80     2499.21    160.28 o
  -4  11   2      127.86      196.31    113.46 o
  -3  11   2     3581.73     3376.85    164.60 o
  -2  11   2     4047.91     4347.90    191.44 o
  -1  11   2     4480.69     4449.61    166.78 o
   0  11   2      418.58      455.49    100.15 o
   1  11   2     3613.25     3534.67    138.10 o
   2  11   2     1683.00     1652.31    136.64 o
   3  11   2     2229.20     2106.75    153.60 o
   4  11   2    13285.44    12941.47    304.49 o
   5  11   2     3469.99     2958.60    134.00 o
   6  11   2    10797.24    10418.91    297.29 o
   7  11   2    20306.69    19906.13    347.40 o
   8  11   2    64809.48    63461.61    893.08 o
   9  11   2      365.26      321.54     90.32 o
  10  11   2    29752.04    29021.87    477.36 o
  11  11   2    15339.85    15252.95    320.80 o
  12  11   2    20579.15    20584.37    529.66 o
  13  11   2     7943.91     7352.42    209.71 o
  14  11   2    12301.32    12082.83    281.33 o
  15  11   2     4368.08     4365.07    195.59 o
  16  11   2      895.58      804.31    179.75 o
  17  11   2      124.63      223.26    367.40 o
  18  11   2     2500.55     2620.60    488.40 o
  19  11   2     2279.50     1672.15    570.56 o
  -7  12   2     5205.96     4994.90    315.14 o
  -6  12   2     8180.00     8086.13    399.26 o
  -5  12   2       59.44      202.79    137.83 o
  -4  12   2      290.10      176.20    142.13 o
  -3  12   2     1818.86     1791.84    152.69 o
  -2  12   2    20756.70    22047.40    519.75 o
  -1  12   2    16640.78    17806.95    477.78 o
   0  12   2    35599.36    36481.94    578.17 o
   1  12   2       20.51       62.33    119.34 o
   2  12   2     6651.54     6659.21    309.85 o
   3  12   2     8653.81     8417.23    264.34 o
   4  12   2        1.23      -25.35    111.45 o
   5  12   2    11633.87    11557.02    259.04 o
   6  12   2    28094.13    27028.77    454.52 o
   7  12   2     2854.56     2713.05    143.12 o
   8  12   2    22516.46    21481.15    573.55 o
   9  12   2     8671.47     8033.73    198.23 o
  10  12   2    11717.34    11579.22    259.28 o
  11  12   2    43358.47    43175.98    671.03 o
  12  12   2    36906.97    37778.78    900.92 o
  13  12   2    21503.51    22612.65    539.69 o
  14  12   2      444.23      579.92    149.01 o
  15  12   2      746.41      655.79    161.97 o
  16  12   2     1166.07     1178.40    200.20 o
  17  12   2      724.12      182.10    275.67 o
  18  12   2      231.35     -586.36    586.36 o
  19  12   2     4508.52     4169.24    677.77 o
  -6  13   2     4136.22     4166.19    351.40 o
  -5  13   2      136.68      132.03    236.13 o
  -4  13   2      752.24      622.07    184.92 o
  -3  13   2      298.63      432.67    143.22 o
  -2  13   2     4684.72     4933.72    206.29 o
  -1  13   2    12642.02    12570.10    323.03 o
   0  13   2    35615.61    36538.10    588.33 o
   1  13   2     1308.31      997.66    151.28 o
   2  13   2    11997.92    12098.44    465.38 o
   3  13   2      111.44      -78.53    137.49 o
   4  13   2     3798.97     3710.53    219.82 o
   5  13   2     1455.33     1453.26    137.80 o
   6  13   2     5328.35     5254.48    211.16 o
   7  13   2    13617.81    13398.36    295.63 o
   8  13   2       89.05      182.30    118.79 o
   9  13   2    12007.64    12069.88    409.64 o
  10  13   2     1684.72     1772.34    128.79 o
  11  13   2    10972.89    11004.52    269.09 o
  12  13   2    24070.51    23145.45    431.25 o
  13  13   2    24864.63    25989.84    478.06 o
  14  13   2     5195.58     4907.43    217.23 o
  15  13   2      132.03      345.41    162.78 o
  16  13   2     3401.92     3612.98    324.84 o
  17  13   2       41.79      135.12    283.65 o
  18  13   2     4200.11     4538.56    589.35 o
  19  13   2      333.51      301.58    731.54 o
  -5  14   2     1756.44     1618.56    278.97 o
  -4  14   2     4100.39     3321.34    307.19 o
  -3  14   2      123.64      329.00    156.37 o
  -2  14   2       94.00      244.60    152.88 o
  -1  14   2     1047.54      788.97    152.95 o
   0  14   2    20989.18    21130.63    456.21 o
   1  14   2     5807.15     5590.43    265.52 o
   2  14   2     9125.50     9150.61    379.67 o
   3  14   2     6394.04     6354.91    265.06 o
   4  14   2       23.71      154.11    169.55 o
   5  14   2     4547.81     4641.29    213.89 o
   6  14   2    16077.72    16170.70    441.33 o
   7  14   2     1163.99     1001.42    139.59 o
   8  14   2      100.90       22.18    126.08 o
   9  14   2    16469.90    16499.64    517.49 o
  10  14   2    10354.23     9853.17    324.16 o
  11  14   2      117.98      218.73    140.03 o
  12  14   2       98.89        5.28    129.82 o
  13  14   2      261.15      267.59    142.94 o
  14  14   2     1743.42     1665.77    173.11 o
  15  14   2      213.21      288.91    270.96 o
  16  14   2      104.10      403.42    278.20 o
  17  14   2     2226.69     2648.34    361.10 o
  18  14   2     7878.49     7270.96    695.22 o
  -4  15   2     9036.42    10304.25    853.05 o
  -3  15   2     4252.16     4769.74    470.22 o
  -2  15   2      163.43      212.88    277.70 o
  -1  15   2     1439.50     1415.98    231.91 o
   0  15   2     4933.89     4498.03    254.16 o
   1  15   2     8174.94     8331.81    304.18 o
   2  15   2      887.34      621.74    181.70 o
   3  15   2    10542.53    10618.18    384.36 o
   4  15   2      370.69      396.79    191.94 o
   5  15   2      184.96       -2.01    169.99 o
   6  15   2    30464.37    31119.39    598.91 o
   7  15   2    14154.80    14080.72    330.80 o
   8  15   2      911.18      902.57    164.45 o
   9  15   2     1940.84     1707.09    161.26 o
  10  15   2     1074.00      850.82    151.76 o
  11  15   2       36.37       77.47    145.28 o
  12  15   2     7587.69     7649.29    246.89 o
  13  15   2     6771.95     7238.66    242.14 o
  14  15   2       13.06      -76.37    160.90 o
  15  15   2     2141.24     2004.43    228.40 o
  16  15   2        6.50      -47.28    274.59 o
  17  15   2     1139.69     1267.59    351.06 o
  18  15   2      100.41      249.59    478.37 o
  -3  16   2     4476.43     4969.02   1435.19 o
  -2  16   2        7.75     -216.77    436.85 o
  -1  16   2      376.97      254.17    296.19 o
   0  16   2     1203.57     1579.54    276.54 o
   1  16   2      815.06      712.03    236.84 o
   2  16   2     2025.36     2098.64    315.33 o
   3  16   2      200.26       77.34    197.25 o
   4  16   2       87.87       27.00    205.87 o
   5  16   2     3327.88     2889.19    276.99 o
   6  16   2    13593.35    13649.43    378.50 o
   7  16   2    38906.10    39666.75    669.57 o
   8  16   2     3269.78     3432.89    212.83 o
   9  16   2      349.50      399.12    173.08 o
  10  16   2       33.55       54.73    163.77 o
  11  16   2     1316.70     1112.02    206.39 o
  12  16   2     1927.66     2065.35    177.60 o
  13  16   2     7804.93     8068.03    311.61 o
  14  16   2       52.85      160.10    179.09 o
  15  16   2     1969.52     2448.29    315.51 o
  16  16   2     1081.41      965.43    308.37 o
  17  16   2     1864.56     1510.32    453.14 o
  18  16   2    10368.18     9568.31    776.37 o
  -2  17   2      395.96      -31.61    388.96 o
  -1  17   2     4814.75     4876.84    605.22 o
   0  17   2     1796.54     2010.13    345.10 o
   1  17   2     1053.72     1047.62    353.64 o
   2  17   2     8439.62     7853.96    486.87 o
   3  17   2     8192.69     8530.92    785.11 o
   4  17   2     5823.38     6032.12    473.04 o
   5  17   2    10489.16    10155.10    395.41 o
   6  17   2      231.05     -138.73    186.23 o
   7  17   2    14282.12    14657.20    590.00 o
   8  17   2    13115.38    13527.09    478.96 o
   9  17   2       91.61      110.69    188.51 o
  10  17   2      320.32      454.21    193.88 o
  11  17   2     7637.69     7753.86    390.95 o
  12  17   2      505.37      540.11    294.98 o
  13  17   2     4100.32     4144.25    315.86 o
  14  17   2     1621.75     1868.99    277.66 o
  15  17   2     1508.93     1010.33    399.88 o
  16  17   2     2855.76     2047.30    551.37 o
  17  17   2     4018.81     3403.50    735.80 o
   0  18   2      375.30      822.47    526.11 o
   1  18   2     7126.44     6673.29    500.67 o
   2  18   2     2232.59     2482.09    500.26 o
   3  18   2    14496.27    15134.33    681.79 o
   4  18   2    10740.17    11513.31    431.21 o
   5  18   2    17340.92    17450.58    596.07 o
   6  18   2    13312.33    13733.30    475.59 o
   7  18   2       59.57      126.21    246.45 o
   8  18   2    12581.88    13079.33   1106.26 o
   9  18   2      687.50      918.72    240.69 o
  10  18   2     2841.22     2830.06    325.98 o
  11  18   2     5884.28     5704.47    409.61 o
  12  18   2     6082.91     5657.45    482.89 o
  13  18   2        3.34     -278.31    299.93 o
  14  18   2     1233.83     1086.39    484.89 o
  15  18   2     5750.17     5971.26    779.94 o
  16  18   2     6367.65     5268.90    649.65 o
   2  19   2     1198.54     1059.21    449.44 o
   3  19   2     9733.89     9627.97    497.34 o
   4  19   2     4221.84     4333.26    406.53 o
   5  19   2     2969.31     3875.42    485.91 o
   6  19   2    14122.81    15278.23    634.32 o
   7  19   2     1527.66     1599.38    305.47 o
   8  19   2     3702.62     4474.25    366.85 o
   9  19   2     3805.79     5537.47    952.44 o
  10  19   2       71.94     -237.32    500.99 o
  11  19   2      232.49      487.93    340.60 o
  12  19   2      242.30     -201.58    467.36 o
  13  19   2     1917.82     1444.50    512.43 o
  14  19   2      146.87      767.65    685.28 o
  15  19   2       11.29      -97.60    556.29 o
   4  20   2     2421.92     1285.07    388.55 o
   5  20   2      442.38      233.89    363.69 o
   6  20   2      743.84      798.52    354.70 o
   7  20   2     4286.38     4474.66    492.96 o
   8  20   2      794.67      684.47    383.04 o
   9  20   2     2270.18     2113.97    430.47 o
  10  20   2      790.58      959.09    508.97 o
  11  20   2    11160.70     8933.78   1759.07 o
  12  20   2     5384.56     6000.95    684.65 o
  13  20   2        7.08      468.37    516.52 o
  14  20   2      296.64      616.61    583.79 o
   7  21   2        0.97      -48.33    431.20 o
   8  21   2       79.22     -228.34    532.86 o
   9  21   2       44.47     -119.83    480.46 o
  10  21   2       49.46      166.02    426.51 o
  11  21   2    12320.56    11410.28    889.55 o
  12  21   2    19349.13    19329.64   1994.44 o
 -10 -20   3      359.40       42.89    602.65 o
  -9 -20   3     6766.28     6313.07    698.49 o
  -8 -20   3     5751.46     5452.07    731.43 o
  -7 -20   3     9206.99     9126.67    988.54 o
  -6 -20   3     2365.36     3564.93    832.02 o
  -5 -20   3     2094.30     2389.85    488.98 o
  -4 -20   3      440.37      211.75    485.17 o
 -12 -19   3      116.47      508.58    567.08 o
 -11 -19   3      962.96     1264.05    492.73 o
 -10 -19   3       81.53       34.04    426.01 o
  -9 -19   3     6031.71     5471.11    540.84 o
  -8 -19   3      464.25      818.02    453.75 o
  -7 -19   3     4255.47     4212.93    583.49 o
  -6 -19   3      133.72       69.01    385.18 o
  -5 -19   3    11930.09    11759.42    549.03 o
  -4 -19   3     6033.75     5728.63    393.83 o
  -3 -19   3     7546.26     8595.61    842.09 o
  -2 -19   3     5774.31     5311.88    671.90 o
  -1 -19   3       32.53      -82.61    397.15 o
 -13 -18   3       35.41     -498.50    544.23 o
 -12 -18   3     9254.84    10143.42    631.11 o
 -11 -18   3      640.74      909.80    400.19 o
 -10 -18   3     3739.13     3342.41    450.34 o
  -9 -18   3        0.24     -330.09    388.34 o
  -8 -18   3      638.39      343.58    377.14 o
  -7 -18   3        8.91      503.41    378.90 o
  -6 -18   3     3673.93     3603.72    355.00 o
  -5 -18   3     3347.45     3980.63    448.15 o
  -4 -18   3    11361.32    11519.87    472.02 o
  -3 -18   3     5636.17     5720.84    403.37 o
  -2 -18   3     7097.92     7116.70    414.84 o
  -1 -18   3       99.55      209.72    271.70 o
   0 -18   3     2139.60     1749.01    378.86 o
   1 -18   3     4400.75     4073.27   1139.66 o
 -14 -17   3      486.31      354.05    569.89 o
 -13 -17   3     2283.06     1452.00    397.91 o
 -12 -17   3     1004.28      808.19    421.28 o
 -11 -17   3    11470.60    12181.57    837.31 o
 -10 -17   3     1666.19     1779.29    357.34 o
  -9 -17   3    12756.79    12962.25    581.77 o
  -8 -17   3     2467.22     2330.23    400.63 o
  -7 -17   3      286.16      540.62    177.56 o
  -6 -17   3     7258.70     7577.29    270.47 o
  -5 -17   3      470.11      604.27    148.15 o
  -4 -17   3     3526.65     3505.81    198.10 o
  -3 -17   3      380.53      615.06    262.69 o
  -2 -17   3       93.22      117.81    228.69 o
  -1 -17   3      192.89      123.16    249.77 o
   0 -17   3       21.32      280.00    258.29 o
   1 -17   3     4804.53     4735.39    414.47 o
   2 -17   3      835.19      689.64    591.17 o
   3 -17   3    16141.41    15945.45    846.84 o
 -15 -16   3      144.13      707.67    555.70 o
 -14 -16   3       78.52      337.92    362.74 o
 -13 -16   3     3649.49     3623.35    339.64 o
 -12 -16   3     2193.18     2278.18    317.36 o
 -11 -16   3     8399.13     8159.49    464.63 o
 -10 -16   3     1069.22      905.23    300.75 o
  -9 -16   3    21778.55    21937.35    648.00 o
  -8 -16   3    17857.43    18221.23    485.99 o
  -7 -16   3     5257.11     5413.29    338.33 o
  -6 -16   3     6068.22     6508.31    282.63 o
  -5 -16   3     3239.69     3574.01    203.04 o
  -4 -16   3       73.06      364.53    195.75 o
  -3 -16   3     2136.25     2405.40    197.68 o
  -2 -16   3     3090.80     2962.26    204.30 o
  -1 -16   3      564.59      791.32    229.70 o
   0 -16   3      291.90      516.58    318.82 o
   1 -16   3      161.36      222.46    228.92 o
   2 -16   3     4142.67     4047.89    400.49 o
   3 -16   3     3260.07     3541.20    482.70 o
   4 -16   3    35237.30    37413.85   3534.16 o
 -15 -15   3     2167.60     1694.57    376.39 o
 -14 -15   3      133.95     -287.39    287.39 o
 -13 -15   3      645.30      439.20    274.31 o
 -12 -15   3     2028.39     1759.87    281.14 o
 -11 -15   3      788.64      319.90    296.18 o
 -10 -15   3    11391.75    11339.29    579.33 o
  -9 -15   3     6664.46     6592.43    338.16 o
  -8 -15   3    25338.30    26899.31    590.99 o
  -7 -15   3     6065.07     6160.29    282.14 o
  -6 -15   3     5058.79     4841.10    296.90 o
  -5 -15   3     1515.15     1436.28    155.68 o
  -4 -15   3      206.44      248.27    127.02 o
  -3 -15   3     3713.53     3519.81    189.40 o
  -2 -15   3    10706.06    10545.08    278.26 o
  -1 -15   3      352.20      420.00    146.58 o
   0 -15   3     4656.68     4780.40    252.72 o
   1 -15   3       81.16      228.98    204.70 o
   2 -15   3     5041.34     4905.62    264.73 o
   3 -15   3     3314.36     3474.62    423.67 o
   4 -15   3    12782.73    14031.32    719.51 o
   5 -15   3    33029.45    34853.26   3225.41 o
 -16 -14   3     6139.38     6013.12   1028.53 o
 -15 -14   3        2.22     -333.63    333.63 o
 -14 -14   3      171.46       20.79    274.08 o
 -13 -14   3     1855.89     1982.09    266.09 o
 -12 -14   3      841.16      895.92    284.34 o
 -11 -14   3      655.27      685.51    229.82 o
 -10 -14   3    13924.05    13987.02    414.16 o
  -9 -14   3     2053.03     2349.32    230.51 o
  -8 -14   3     8936.37     8309.73    319.42 o
  -7 -14   3     1826.51     1799.88    207.60 o
  -6 -14   3      855.51      936.67    205.39 o
  -5 -14   3      497.83      460.49    165.72 o
  -4 -14   3     1546.32     1516.71    148.27 o
  -3 -14   3     1580.53     1935.75    156.74 o
  -2 -14   3     7537.90     7460.16    264.99 o
  -1 -14   3      199.25       49.13    131.09 o
   0 -14   3    16878.10    16639.35    385.02 o
   1 -14   3     9113.20     9070.32    261.08 o
   2 -14   3     3827.66     3917.66    376.30 o
   3 -14   3    15505.48    15095.84    631.95 o
   4 -14   3      325.89      187.57    191.55 o
   5 -14   3    16351.87    17245.97    683.61 o
   6 -14   3     2480.82     2609.17    412.60 o
   7 -14   3      223.73      767.91    345.89 o
 -16 -13   3    13813.23    12055.89    763.67 o
 -15 -13   3     1278.53     1281.69    310.60 o
 -14 -13   3        6.07       42.37    261.45 o
 -13 -13   3     7277.31     7371.46    416.43 o
 -12 -13   3    11998.49    12543.26    574.72 o
 -11 -13   3     3725.80     3604.27    253.84 o
 -10 -13   3     6534.39     6618.67    415.97 o
  -9 -13   3    11841.20    12503.22    364.49 o
  -8 -13   3      467.65      469.06    166.23 o
  -7 -13   3     2098.45     2223.39    193.74 o
  -6 -13   3     1856.90     1884.85    247.33 o
  -5 -13   3     2729.19     2537.84    190.17 o
  -4 -13   3     5747.70     5891.28    278.53 o
  -3 -13   3     1992.29     2243.00    182.65 o
  -2 -13   3     4248.71     4077.42    182.04 o
  -1 -13   3      819.43      688.36    131.67 o
   0 -13   3    17173.55    17185.20    335.01 o
   1 -13   3    20134.81    19717.76    372.50 o
   2 -13   3     7256.67     7100.90    241.88 o
   3 -13   3    11911.76    11936.29    339.11 o
   4 -13   3    25088.05    25949.07    567.73 o
   5 -13   3        5.44      -84.25    178.81 o
   6 -13   3     1856.55     1876.61    262.74 o
   7 -13   3      632.58      717.96    259.48 o
   8 -13   3      462.80      725.28    260.66 o
 -16 -12   3      805.58      947.90    486.73 o
 -15 -12   3     1375.51     1117.17    296.74 o
 -14 -12   3     1500.54     1515.80    273.12 o
 -13 -12   3     3549.75     3158.42    308.00 o
 -12 -12   3    20675.82    20907.09    496.38 o
 -11 -12   3     5195.50     6112.50    266.49 o
 -10 -12   3        2.32      267.92    202.37 o
  -9 -12   3     6060.70     6115.91    251.25 o
  -8 -12   3     2203.61     1844.52    190.24 o
  -7 -12   3     1226.19     1355.98    170.31 o
  -6 -12   3       94.87      192.28    154.58 o
  -5 -12   3     1660.84     1805.44    204.70 o
  -4 -12   3      539.73      404.85    136.16 o
  -3 -12   3       58.34      147.30    105.27 o
  -2 -12   3      374.97      458.04    116.50 o
  -1 -12   3     4133.75     4004.00    158.83 o
   0 -12   3     1699.25     1531.28    131.03 o
   1 -12   3    13938.47    13815.38    302.18 o
   2 -12   3       87.81      -55.33    114.00 o
   3 -12   3     2224.22     2434.73    147.63 o
   4 -12   3    17003.30    17679.41    642.82 o
   5 -12   3    16552.32    15885.81    372.58 o
   6 -12   3       66.36      247.73    150.86 o
   7 -12   3        5.22       84.17    222.46 o
   8 -12   3      665.50      679.32    247.93 o
   9 -12   3     5502.15     5323.14    850.52 o
 -16 -11   3     6354.59     5739.56    542.54 o
 -15 -11   3     1781.47     1832.44    415.24 o
 -14 -11   3     5586.14     6130.68    413.13 o
 -13 -11   3     1416.32     1699.27    248.29 o
 -12 -11   3    20262.87    20804.66    483.99 o
 -11 -11   3     5113.94     5188.94    247.20 o
 -10 -11   3     2139.07     2550.61    209.83 o
  -9 -11   3     1481.67     1982.92    205.11 o
  -8 -11   3      769.97      829.60    147.32 o
  -7 -11   3     1572.78     1706.70    157.85 o
  -6 -11   3     2075.36     1975.95    221.10 o
  -5 -11   3        4.97      -11.64    131.82 o
  -4 -11   3    27126.43    26990.50    499.68 o
  -3 -11   3    16201.98    15718.15    342.30 o
  -2 -11   3      149.58       95.95     98.71 o
  -1 -11   3      901.66      922.53    105.22 o
   0 -11   3     8320.55     8345.74    202.87 o
   1 -11   3     2277.65     2047.05    128.14 o
   2 -11   3      900.04      879.73    112.95 o
   3 -11   3    11878.97    11938.00    261.46 o
   4 -11   3       44.73      112.15    108.03 o
   5 -11   3    12200.85    12207.37    309.90 o
   6 -11   3     6876.70     7238.30    298.24 o
   7 -11   3      378.23      595.34    132.98 o
   8 -11   3     3503.40     3893.74    199.94 o
   9 -11   3    15715.89    16207.80   1371.45 o
  10 -11   3    13844.22    13010.55    805.26 o
 -16 -10   3    12562.90    13554.75   1004.67 o
 -15 -10   3    12329.05    13634.74    641.97 o
 -14 -10   3     7247.04     7141.88    431.44 o
 -13 -10   3    10919.04    10635.64    374.20 o
 -12 -10   3     1186.45     1399.86    284.70 o
 -11 -10   3    18085.18    19011.10    482.61 o
 -10 -10   3     1350.66     1308.53    161.67 o
  -9 -10   3     4318.40     4271.42    236.89 o
  -8 -10   3      109.00       95.57    135.81 o
  -7 -10   3     1016.16     1101.43    141.18 o
  -6 -10   3       30.36      -66.39    116.82 o
  -5 -10   3       79.87       78.08    123.53 o
  -4 -10   3    22250.91    21383.55    411.63 o
  -3 -10   3    73779.05    73072.80   1338.37 o
  -2 -10   3     4922.14     4783.27    247.71 o
  -1 -10   3      217.56      543.09     94.65 o
   0 -10   3     1917.63     1694.77    116.17 o
   1 -10   3        7.65       83.20     90.45 o
   2 -10   3      194.81      365.73     94.46 o
   3 -10   3    26138.67    26433.24    569.45 o
   4 -10   3    23867.12    24482.29    395.36 o
   5 -10   3      194.36      303.99    122.65 o
   6 -10   3    22202.45    22310.07    605.56 o
   7 -10   3      580.70      771.02    112.07 o
   8 -10   3     1522.87     1460.10    178.49 o
   9 -10   3     9166.82    10611.75   1380.08 o
  10 -10   3    27982.31    30172.83   1147.54 o
  11 -10   3     8160.16     7089.83   1319.24 o
 -16  -9   3     8858.38     8126.08    837.75 o
 -15  -9   3    17239.61    16844.08    660.78 o
 -14  -9   3     1472.35     1536.52    210.93 o
 -13  -9   3     7618.47     7334.67    305.91 o
 -12  -9   3     3783.79     3809.26    243.12 o
 -11  -9   3     6943.99     6930.09    278.18 o
 -10  -9   3     8009.91     8097.44    277.98 o
  -9  -9   3     3624.76     3910.79    207.64 o
  -8  -9   3     2614.16     2986.72    200.88 o
  -7  -9   3      816.05      764.58    155.61 o
  -6  -9   3     2707.99     2485.45    138.50 o
  -5  -9   3     7725.63     7434.00    232.15 o
  -4  -9   3    12631.79    11967.63    289.46 o
  -3  -9   3    54258.55    53891.31    857.72 o
  -2  -9   3    37002.34    38196.73    640.96 o
  -1  -9   3     2632.12     2483.75    120.91 o
   0  -9   3        4.82      -73.58     73.58 o
   1  -9   3      212.25      292.58     80.88 o
   2  -9   3    13660.14    13225.02    246.86 o
   3  -9   3     2108.06     2126.58    113.31 o
   4  -9   3    29978.22    29765.66    454.11 o
   5  -9   3      244.05      391.24    100.94 o
   6  -9   3     7946.60     7714.21    268.58 o
   7  -9   3    10415.70    10780.02    264.31 o
   8  -9   3     1747.07     1702.65     93.44 o
   9  -9   3      125.42       28.04    320.43 o
  10  -9   3     7693.57     7608.29    530.02 o
  11  -9   3    13014.14    11757.29    758.94 o
 -16  -8   3      191.17     1128.80    552.97 o
 -15  -8   3     8116.74     7541.13    410.17 o
 -14  -8   3       19.13      115.19    173.73 o
 -13  -8   3       41.64      176.29    161.01 o
 -12  -8   3        7.93       66.05    161.78 o
 -11  -8   3       42.67      -90.51    154.22 o
 -10  -8   3    19070.61    18829.04    447.18 o
  -9  -8   3     1083.07      999.00    172.56 o
  -8  -8   3      167.03       31.83    121.58 o
  -7  -8   3    14638.21    14869.38    321.90 o
  -6  -8   3    15652.63    14557.88    310.68 o
  -5  -8   3    18566.83    17718.20    391.90 o
  -4  -8   3       53.07       71.27    113.95 o
  -3  -8   3    23206.22    23174.47    423.71 o
  -2  -8   3    25788.40    24060.09    430.66 o
  -1  -8   3      504.11      481.24     95.17 o
   0  -8   3     1853.71     1567.33     94.45 o
   1  -8   3      207.84      237.18     75.87 o
   2  -8   3     4586.90     3843.75    125.11 o
   3  -8   3    39074.27    38221.91    600.98 o
   4  -8   3     4645.14     4599.62    139.98 o
   5  -8   3     4223.96     4517.86    145.49 o
   6  -8   3    14252.70    14567.57    295.13 o
   7  -8   3     3275.32     3519.63    120.03 o
   8  -8   3    10788.45    11008.21    202.35 o
   9  -8   3     7775.22     7096.36    540.42 o
  10  -8   3      213.44      -41.38    272.71 o
  11  -8   3     1477.95     2145.00    531.19 o
  12  -8   3        8.41      307.13    327.45 o
 -16  -7   3     2888.61     2912.09    490.35 o
 -15  -7   3     4073.76     3789.73    306.67 o
 -14  -7   3       21.23      111.30    191.41 o
 -13  -7   3     4286.27     4058.19    240.65 o
 -12  -7   3     1337.85     1189.66    185.99 o
 -11  -7   3        2.61       97.05    146.25 o
 -10  -7   3     4799.09     4871.07    218.20 o
  -9  -7   3     7664.92     7444.78    249.93 o
  -8  -7   3     5482.60     5728.18    214.10 o
  -7  -7   3    31096.24    31188.01    577.25 o
  -6  -7   3    36087.11    36086.71    681.27 o
  -5  -7   3    13910.32    13407.08    292.73 o
  -4  -7   3    29322.64    29100.33    574.23 o
  -3  -7   3    10650.07    12188.27    296.10 o
  -2  -7   3    36328.84    36996.23    611.43 o
  -1  -7   3     1277.30     1550.55    115.53 o
   0  -7   3    14454.65    14742.71    269.33 o
   1  -7   3       28.19       37.22     66.14 o
   2  -7   3      173.13      153.81     70.59 o
   3  -7   3    30660.05    29971.16    484.99 o
   4  -7   3    27828.39    27461.92    384.99 o
   5  -7   3     1342.67     1273.23     93.82 o
   6  -7   3     3165.71     3150.76    112.19 o
   7  -7   3     1858.10     1984.57    124.98 o
   8  -7   3     3937.87     4069.22    280.58 o
   9  -7   3     5258.30     4753.63    328.38 o
  10  -7   3     6844.92     7408.15    461.55 o
  11  -7   3      440.12      359.27    303.45 o
  12  -7   3      283.76      166.47    332.57 o
  13  -7   3      841.35      614.05    397.96 o
 -16  -6   3     3994.39     3805.53    590.44 o
 -15  -6   3      715.60     1234.50    349.20 o
 -14  -6   3     4576.05     4720.33    279.95 o
 -13  -6   3     4191.23     4458.85    233.60 o
 -12  -6   3      393.45      597.91    155.35 o
 -11  -6   3     1101.89      915.90    146.88 o
 -10  -6   3     5605.05     5657.94    216.45 o
  -9  -6   3      504.70      430.13    120.75 o
  -8  -6   3      710.28      682.35    118.54 o
  -7  -6   3    14308.08    14523.62    444.79 o
  -6  -6   3    20568.68    20319.98    428.76 o
  -5  -6   3      336.74      430.77    104.14 o
  -4  -6   3     1619.00     1613.39    136.35 o
  -3  -6   3    29079.89    30113.39    554.15 o
  -2  -6   3     4694.28     4751.27    157.64 o
  -1  -6   3    40447.06    40333.15    641.31 o
   0  -6   3     3252.01     3694.72    130.30 o
   1  -6   3      114.43      336.04     66.47 o
   2  -6   3    30109.27    30184.49    503.42 o
   3  -6   3     1860.02     1649.24     87.24 o
   4  -6   3    36801.21    36225.30    645.79 o
   5  -6   3    30029.06    29637.82    663.13 o
   6  -6   3     3629.09     3921.50    151.17 o
   7  -6   3      163.59      220.26     58.91 o
   8  -6   3     2129.22     1825.96    243.78 o
   9  -6   3       98.71      106.97    191.42 o
  10  -6   3     3636.65     2978.28    271.77 o
  11  -6   3     2313.58     2283.86    257.66 o
  12  -6   3     1146.97      731.74    309.28 o
  13  -6   3      509.80      664.99    369.63 o
  14  -6   3     3001.33     4191.81    506.49 o
 -16  -5   3     1991.02     2109.99    395.21 o
 -15  -5   3       10.76      200.93    491.12 o
 -14  -5   3    12208.99    12070.92    313.20 o
 -13  -5   3      791.79      828.37    137.67 o
 -12  -5   3      637.53      656.61    133.49 o
 -11  -5   3     4809.93     4824.06    194.38 o
 -10  -5   3    11983.67    12802.37    402.47 o
  -9  -5   3    14087.01    13918.76    320.30 o
  -8  -5   3      579.25      721.61    107.61 o
  -7  -5   3     5890.92     6127.69    194.65 o
  -6  -5   3     5792.34     5869.64    190.41 o
  -5  -5   3      467.65      431.33    102.10 o
  -4  -5   3    31859.13    33824.89    692.81 o
  -3  -5   3     6963.77     6910.96    197.78 o
  -2  -5   3     4393.11     3994.55    193.57 o
  -1  -5   3    24230.60    23691.19    405.05 o
   0  -5   3    26385.35    26948.12    448.08 o
   1  -5   3     9434.23     9065.34    271.51 o
   2  -5   3   111892.60   108584.46   1379.56 o
   3  -5   3    64782.30    60344.82    722.39 o
   4  -5   3      106.19      115.92     59.69 o
   5  -5   3    36706.57    34275.93    734.52 o
   6  -5   3     4068.07     3800.54    125.42 o
   7  -5   3        7.24       86.23     39.95 o
   8  -5   3     5117.71     5400.52    314.25 o
   9  -5   3    31464.81    30670.13    745.21 o
  10  -5   3      190.48      255.14    201.24 o
  11  -5   3      300.23      334.46    243.37 o
  12  -5   3       56.58       49.29    278.93 o
  13  -5   3      174.29     -132.84    332.99 o
  14  -5   3      746.07      357.99    379.45 o
 -16  -4   3    16880.40    18298.54    685.77 o
 -15  -4   3     1142.32     1045.82    209.83 o
 -14  -4   3      898.18      913.87    137.94 o
 -13  -4   3    10668.54    10815.47    311.25 o
 -12  -4   3       13.83      252.06    118.56 o
 -11  -4   3    10486.79    10652.20    312.51 o
 -10  -4   3    10009.42     9967.03    398.85 o
  -9  -4   3    21818.26    21447.50    390.51 o
  -8  -4   3     9731.59     9489.70    271.56 o
  -7  -4   3       40.99       -0.58    103.63 o
  -6  -4   3     5544.48     5139.02    170.88 o
  -5  -4   3      751.34      952.12    108.09 o
  -4  -4   3    53512.98    52717.54    883.14 o
  -3  -4   3     9939.59     9753.26    287.86 o
  -2  -4   3    16327.34    15637.14    315.92 o
  -1  -4   3     7767.03     7221.48    183.38 o
   0  -4   3    46006.55    46951.98    719.90 o
   1  -4   3     1549.24     1478.03     65.13 o
   2  -4   3    72107.73    70444.90   1271.61 o
   3  -4   3   122058.88   116949.39   1588.91 o
   4  -4   3    53331.20    52928.19    795.94 o
   5  -4   3      893.23      852.03     61.41 o
   6  -4   3    20213.08    19826.37    306.73 o
   7  -4   3     5051.10     4871.19    143.84 o
   8  -4   3      549.50      468.16    177.41 o
   9  -4   3    47650.79    45773.37   1222.98 o
  10  -4   3     6417.07     6028.98    295.20 o
  11  -4   3      931.60      950.91    228.00 o
  12  -4   3      243.97       -0.60    331.68 o
  13  -4   3     2665.38     2699.26    350.74 o
  14  -4   3      164.49      616.88    372.41 o
  15  -4   3     2320.91     2132.79    439.75 o
 -16  -3   3     5365.61     5207.93    681.97 o
 -15  -3   3        2.91     -130.16    221.86 o
 -14  -3   3      758.46     1034.93    168.96 o
 -13  -3   3     2158.48     2120.74    155.33 o
 -12  -3   3      281.11      370.11    158.65 o
 -11  -3   3      118.32      165.89    102.68 o
 -10  -3   3    10095.43    10267.92    263.73 o
  -9  -3   3     1868.28     2145.53    121.46 o
  -8  -3   3     1451.15     1635.80    101.87 o
  -7  -3   3      209.48      160.60     85.37 o
  -6  -3   3    20207.90    20238.41    356.77 o
  -5  -3   3    19537.43    19510.34    388.14 o
  -4  -3   3     7713.79     6667.60    184.66 o
  -3  -3   3    36070.33    36332.84    787.19 o
  -2  -3   3    13508.47    13155.81    301.16 o
  -1  -3   3    47416.43    46573.15    775.16 o
   0  -3   3     9905.76    10057.91    201.18 o
   1  -3   3    10514.47    10703.83    200.37 o
   2  -3   3      296.28      262.85     38.53 o
   3  -3   3    65046.96    62551.71   1073.61 o
   4  -3   3    56438.61    55150.45    892.02 o
   5  -3   3     1677.87     1727.63     79.55 o
   6  -3   3     7844.42     7611.20    147.30 o
   7  -3   3    38126.87    34516.70    916.93 o
   8  -3   3    23908.60    21777.39    466.19 o
   9  -3   3     2447.26     1828.18    181.41 o
  10  -3   3     5510.57     5457.23    330.97 o
  11  -3   3     5999.92     5130.49    303.28 o
  12  -3   3     3225.99     2818.47    275.45 o
  13  -3   3     4742.69     4362.34    363.71 o
  14  -3   3      657.42      693.42    331.83 o
  15  -3   3     1918.55     1991.52    419.48 o
 -15  -2   3       22.20      187.08    500.09 o
 -14  -2   3     1677.53     2347.23    227.07 o
 -13  -2   3     2770.29     3055.02    188.35 o
 -12  -2   3      139.55       30.18    113.07 o
 -11  -2   3     2263.13     2202.60    133.93 o
 -10  -2   3     9997.76    10254.28    296.21 o
  -9  -2   3     1447.71     1572.73    101.91 o
  -8  -2   3    11588.29    11603.23    226.82 o
  -7  -2   3    16936.35    17615.90    321.42 o
  -6  -2   3     2682.12     2808.94    112.27 o
  -5  -2   3    57182.33    55678.89    916.08 o
  -4  -2   3    33484.36    34120.88    586.37 o
  -3  -2   3    11430.54    10325.20    214.41 o
  -2  -2   3      547.22      287.50     67.11 o
  -1  -2   3   119570.51   122272.66   2102.37 o
   0  -2   3    48548.07    49225.39    811.23 o
   1  -2   3     4665.56     4473.02    107.87 o
   2  -2   3     4690.84     4893.04    104.17 o
   3  -2   3     8627.32     7969.63    177.52 o
   4  -2   3     9421.80     9035.35    239.15 o
   5  -2   3     1840.93     1769.09     65.83 o
   6  -2   3      451.31      390.50     63.05 o
   7  -2   3     6455.16     6306.29    198.22 o
   8  -2   3    37715.00    34572.64    808.95 o
   9  -2   3    32597.05    29978.16    975.19 o
  10  -2   3     1772.04     1812.01    180.55 o
  11  -2   3     5622.05     5090.61    291.85 o
  12  -2   3    19576.70    18335.97    967.63 o
  13  -2   3      266.53      293.24    247.89 o
  14  -2   3     4989.88     5015.60    414.42 o
  15  -2   3     2818.59     3084.25    518.73 o
  16  -2   3     3328.14     3418.68    457.99 o
 -15  -1   3       97.76      683.66    470.12 o
 -14  -1   3     3349.85     3882.90    925.24 o
 -13  -1   3     7101.61     6946.56    402.06 o
 -12  -1   3      349.47      266.51    118.45 o
 -11  -1   3      579.64      663.56     97.34 o
 -10  -1   3     7821.01     7687.61    204.17 o
  -9  -1   3     9512.60     9557.65    254.07 o
  -8  -1   3    11952.76    11710.60    230.51 o
  -7  -1   3    11955.79    12046.92    221.97 o
  -6  -1   3     6855.12     7294.90    156.08 o
  -5  -1   3     8191.66     8459.77    171.61 o
  -4  -1   3    88789.95    88607.95   1853.28 o
  -3  -1   3    18381.76    18175.55    345.88 o
  -2  -1   3    18827.67    18998.64    572.10 o
  -1  -1   3     2021.82     2405.28    105.33 o
   0  -1   3    47933.98    51661.06    932.01 o
   1  -1   3       65.94      377.09     87.56 o
   2  -1   3     1184.32     1465.86     61.22 o
   3  -1   3    81239.25    81151.33   1490.16 o
   4  -1   3        8.70      -29.13     29.13 o
   5  -1   3      123.07       39.11     31.25 o
   6  -1   3     1726.16     1535.84     49.36 o
   7  -1   3    13317.68    11671.24    444.19 o
   8  -1   3     4999.73     4806.71    208.59 o
   9  -1   3    48015.39    44748.05   1393.04 o
  10  -1   3    31480.55    30069.57    815.37 o
  11  -1   3     7254.04     6561.36    298.27 o
  12  -1   3    12882.93    12481.13    595.38 o
  13  -1   3     2578.81     2036.21    267.23 o
  14  -1   3     6648.27     6428.49    445.11 o
  15  -1   3     4011.92     3992.17    402.53 o
  16  -1   3     6533.80     6560.81    500.14 o
 -15   0   3      797.73     1034.97    670.50 o
 -14   0   3     2317.86     2196.98    582.19 o
 -13   0   3     3757.99     3834.62    471.98 o
 -12   0   3      524.76      599.99     81.00 o
 -11   0   3     2607.26     2775.16    112.17 o
 -10   0   3     1569.66     1532.25     97.69 o
  -9   0   3    11609.64    11921.62    213.76 o
  -8   0   3     5575.31     5761.44    177.61 o
  -7   0   3     7603.41     7709.34    244.84 o
  -6   0   3     1467.40     1490.96    105.58 o
  -5   0   3     9240.17     8864.52    205.39 o
  -4   0   3    24850.42    25183.95    716.79 o
  -3   0   3    22167.35    21473.20    513.89 o
  -2   0   3     7901.81     7883.03    200.11 o
  -1   0   3    14752.32    17267.43    539.31 o
   0   0   3      137.22      337.70     45.90 o
   1   0   3     4312.14     4937.69    148.06 o
   2   0   3    22110.25    25056.17    375.10 o
   3   0   3    14320.49    15367.28    226.63 o
   4   0   3    18234.73    18465.87    526.23 o
   5   0   3      115.35      112.94     49.58 o
   6   0   3     2647.17     2760.91     82.60 o
   7   0   3    47222.08    44942.26    808.29 o
   8   0   3    71056.53    68687.13    925.09 o
   9   0   3     5065.15     4316.24    225.19 o
  10   0   3    43237.15    42247.19   1065.29 o
  11   0   3     7786.14     6915.94    324.70 o
  12   0   3     6150.13     5956.38    282.27 o
  13   0   3     1649.83     1121.44    223.00 o
  14   0   3     2880.22     3742.14    783.56 o
  15   0   3     9441.23     9505.91    513.01 o
  16   0   3      356.37      121.50    364.25 o
  17   0   3     2253.42     1713.83    472.24 o
 -14   1   3       93.62      -65.27    343.99 o
 -13   1   3     2399.90     2756.24    419.99 o
 -12   1   3      819.46      459.45    339.22 o
 -11   1   3     3781.90     3976.75    132.91 o
 -10   1   3     2554.19     2590.89    169.57 o
  -9   1   3    12726.32    12171.41    431.89 o
  -8   1   3    19337.63    18737.83    417.72 o
  -7   1   3     5126.74     5146.34    215.19 o
  -6   1   3       47.25      -10.29     51.60 o
  -5   1   3    55778.21    55377.90   1784.38 o
  -4   1   3    16981.98    16933.61    488.53 o
  -3   1   3    14204.49    13313.98    374.34 o
  -2   1   3    53578.30    53366.18   1259.41 o
  -1   1   3     3577.82     3323.80     77.06 o
   0   1   3        4.16      174.96     46.02 o
   1   1   3    62399.13    63630.34   1106.89 o
   2   1   3    29586.94    29593.57    537.59 o
   3   1   3     6498.97     7249.48    134.82 o
   4   1   3     3212.31     3803.49     83.60 o
   5   1   3     4795.11     4126.84     86.64 o
   6   1   3     1165.25      969.37     54.17 o
   7   1   3    11231.60    10727.11    187.06 o
   8   1   3   191748.03   187651.13   3325.37 o
   9   1   3    36560.01    34549.23    748.05 o
  10   1   3    25030.33    25207.52    374.40 o
  11   1   3     8010.53     7539.79    314.36 o
  12   1   3      360.71      398.32    192.65 o
  13   1   3      530.23      448.83    226.29 o
  14   1   3      138.96       63.74    217.94 o
  15   1   3     8770.93     8691.77    466.70 o
  16   1   3     4637.14     4004.47    384.27 o
  17   1   3      130.61       26.67    386.13 o
 -14   2   3      306.78     -377.44    378.46 o
 -13   2   3     3974.60     3304.65    391.68 o
 -12   2   3      146.82     -295.16    295.16 o
 -11   2   3    14889.85    15595.78   1005.22 o
 -10   2   3     1562.24     1612.92     80.39 o
  -9   2   3      369.48      247.88     69.62 o
  -8   2   3    11167.82    11132.57    203.71 o
  -7   2   3    16199.43    16149.09    521.10 o
  -6   2   3      391.26      337.12     79.19 o
  -5   2   3    31782.82    32026.20   1349.02 o
  -4   2   3    86996.25    86386.57   1581.88 o
  -3   2   3      254.33      368.81     60.45 o
  -2   2   3    68543.52    70468.06   2013.89 o
  -1   2   3    18900.82    18770.54    320.31 o
   0   2   3     6552.12     7442.58    176.86 o
   1   2   3      182.57      585.50     76.92 o
   2   2   3    34290.22    33603.55    899.11 o
   3   2   3    14004.86    13809.32    388.68 o
   4   2   3    40483.53    40567.19    638.84 o
   5   2   3    23630.43    23249.95    448.24 o
   6   2   3      305.44      229.13     39.42 o
   7   2   3        1.45      110.94     50.89 o
   8   2   3    32798.32    31434.50    743.50 o
   9   2   3   123850.45   121595.03   2680.13 o
  10   2   3      286.19      297.95     55.23 o
  11   2   3    12142.17    12477.60    213.41 o
  12   2   3       52.80       83.04     51.28 o
  13   2   3      525.18      465.65     45.38 o
  14   2   3     3645.25     3570.11    333.68 o
  15   2   3       15.65      240.20    289.97 o
  16   2   3     2855.48     3002.81    377.06 o
  17   2   3      469.20      808.21    464.24 o
  18   2   3      904.53      973.26    423.97 o
 -13   3   3     3950.85     3301.15    430.46 o
 -12   3   3     7975.42     7215.71    450.00 o
 -11   3   3     2420.48     2440.17    304.62 o
 -10   3   3     5041.87     4637.47    353.38 o
  -9   3   3     5523.43     5741.79    173.97 o
  -8   3   3      198.72      140.34     71.30 o
  -7   3   3     4355.14     4499.52    176.29 o
  -6   3   3      758.07      851.00     72.77 o
  -5   3   3      137.91       73.41     97.93 o
  -4   3   3    59918.74    59777.91   1815.18 o
  -3   3   3    27762.28    27720.70    761.76 o
  -2   3   3    53367.23    53933.61   1267.32 o
  -1   3   3   115367.84   118675.87   3730.79 o
   0   3   3    30304.38    30559.76    578.92 o
   1   3   3    40850.58    41888.32   1115.45 o
   2   3   3    21834.70    22581.62    759.03 o
   3   3   3    18827.79    19008.89    359.80 o
   4   3   3        1.61      -41.85     41.85 o
   5   3   3     4237.62     4312.95     82.63 o
   6   3   3     3958.84     3759.42    103.24 o
   7   3   3      402.76      412.18     66.06 o
   8   3   3       72.03      191.68     53.11 o
   9   3   3    20629.28    20733.06    449.75 o
  10   3   3     6796.73     6690.09    167.79 o
  11   3   3    10457.62    10660.66    348.83 o
  12   3   3     1329.76     1497.00    113.54 o
  13   3   3      511.35      549.31     77.60 o
  14   3   3     4416.68     4550.81    145.37 o
  15   3   3     7229.67     7253.14    416.77 o
  16   3   3     2883.42     2304.52    699.84 o
  17   3   3     1419.35     1772.45    534.80 o
  18   3   3      386.01      204.36    342.39 o
 -13   4   3     5201.99     4558.72    500.14 o
 -12   4   3     9800.91     9396.58    515.86 o
 -11   4   3     2261.71     1728.65    326.89 o
 -10   4   3     2126.23     2412.29    352.73 o
  -9   4   3     3391.23     2865.78    281.93 o
  -8   4   3    17482.35    17603.63    277.22 o
  -7   4   3        1.32      145.76     61.17 o
  -6   4   3       37.81       51.81     56.99 o
  -5   4   3     4321.32     4343.93    167.70 o
  -4   4   3     7362.87     7048.95    262.12 o
  -3   4   3    23629.00    22932.94    769.58 o
  -2   4   3     3710.21     3976.04    145.40 o
  -1   4   3    69522.77    71890.62   1974.50 o
   0   4   3    64103.08    69685.13   1234.01 o
   1   4   3    59509.24    61100.58   1661.02 o
   2   4   3    40560.71    40127.14    741.90 o
   3   4   3      367.57      399.83     53.88 o
   4   4   3    13184.70    13997.67    263.58 o
   5   4   3     8935.34     9028.89    154.98 o
   6   4   3     7901.20     7629.83    179.94 o
   7   4   3     3398.52     3698.77    101.61 o
   8   4   3    10560.63    10260.71    173.06 o
   9   4   3     9538.10     9426.35    173.63 o
  10   4   3     3099.17     2829.70     95.51 o
  11   4   3     1981.52     2087.80    111.58 o
  12   4   3     7174.64     7143.86    209.68 o
  13   4   3       61.39      -29.04     86.66 o
  14   4   3     2434.41     2503.59    142.73 o
  15   4   3    17852.37    18441.08    326.34 o
  16   4   3    10520.46    10830.20    329.21 o
  17   4   3     9837.70     9360.61    629.19 o
  18   4   3      234.22      381.66    382.85 o
 -12   5   3     1919.09     1077.40    338.64 o
 -11   5   3     4846.20     4523.62    360.89 o
 -10   5   3      789.81     1023.46    261.02 o
  -9   5   3      598.93      733.82    214.24 o
  -8   5   3    13586.94    13554.73    250.37 o
  -7   5   3      581.17      618.63     73.08 o
  -6   5   3     2707.59     2788.70     99.21 o
  -5   5   3     1283.88     1371.89     86.29 o
  -4   5   3     3725.75     3952.73    142.35 o
  -3   5   3    11729.94    12414.94    520.43 o
  -2   5   3      118.06      260.15     71.10 o
  -1   5   3        9.10      170.67     79.88 o
   0   5   3    15316.16    16268.31    347.82 o
   1   5   3    38766.98    41016.39    771.43 o
   2   5   3    63784.44    65667.55   1508.70 o
   3   5   3    55376.92    52219.42   1622.76 o
   4   5   3      654.60      545.98     47.14 o
   5   5   3    42550.00    43292.09    520.63 o
   6   5   3    21353.68    19258.25    377.94 o
   7   5   3    60421.53    58671.14   1128.22 o
   8   5   3       39.03       81.92     75.00 o
   9   5   3    42275.70    41643.16    611.72 o
  10   5   3     4242.80     4090.72    134.44 o
  11   5   3     1438.34     1333.09    103.31 o
  12   5   3     2409.43     2299.01    105.84 o
  13   5   3      957.81      962.03     97.54 o
  14   5   3       28.64      160.84     97.67 o
  15   5   3     9303.39     8848.91    232.65 o
  16   5   3    14530.73    15377.96    504.35 o
  17   5   3     4918.44     5489.95    226.89 o
  18   5   3     2892.76     3021.90    609.21 o
 -11   6   3      833.10      401.30    328.53 o
 -10   6   3     1394.06     1584.06    320.91 o
  -9   6   3     1102.50     1063.49    225.38 o
  -8   6   3      949.18      820.28     68.34 o
  -7   6   3     1506.52     1529.17     84.55 o
  -6   6   3    12129.16    12483.04    354.18 o
  -5   6   3    16325.05    16568.52    552.23 o
  -4   6   3      648.36      547.65     69.83 o
  -3   6   3       36.65       27.18     62.67 o
  -2   6   3     2029.27     1888.78    124.22 o
  -1   6   3    11472.80    11085.48    330.63 o
   0   6   3    19387.36    19366.77    657.45 o
   1   6   3    11729.98    11959.48    259.89 o
   2   6   3    16309.63    16823.44    575.54 o
   3   6   3    93489.82    92674.86   2070.37 o
   4   6   3      677.38      453.99     59.91 o
   5   6   3    51591.13    51874.84   1004.93 o
   6   6   3    21888.95    21999.40    485.65 o
   7   6   3   114677.70   110005.15   2569.33 o
   8   6   3    39682.48    38837.35    746.63 o
   9   6   3     8552.09     9041.03    414.29 o
  10   6   3     9229.61     9363.78    199.83 o
  11   6   3     6419.09     6424.90    198.36 o
  12   6   3     2005.74     2124.11    134.66 o
  13   6   3     2670.86     2719.92    142.10 o
  14   6   3     6723.57     6834.19    198.60 o
  15   6   3      713.31      690.18    143.86 o
  16   6   3     8275.76     8346.54    333.15 o
  17   6   3        1.22        2.49    144.81 o
  18   6   3      275.59       72.52    256.99 o
  19   6   3      141.20     -533.11    746.33 o
 -11   7   3      354.35      813.77    982.71 o
 -10   7   3     3707.15     4292.71    558.91 o
  -9   7   3      625.48      283.45    302.97 o
  -8   7   3     2037.76     1883.12    361.95 o
  -7   7   3     1262.25     1276.79    104.82 o
  -6   7   3    10647.10    10798.46    259.68 o
  -5   7   3    62263.70    62337.77   1081.16 o
  -4   7   3     8971.82     9030.49    197.93 o
  -3   7   3     4820.87     4884.92    140.09 o
  -2   7   3      139.35      144.46     76.64 o
  -1   7   3    11877.40    12079.79    297.71 o
   0   7   3    51590.88    51352.52    910.10 o
   1   7   3    72412.82    74846.69   1369.28 o
   2   7   3     8043.68     8866.07    219.04 o
   3   7   3    28753.70    29763.44    633.71 o
   4   7   3    22811.19    22292.10    613.35 o
   5   7   3     2484.86     2138.92    169.16 o
   6   7   3     1555.54     1870.73     75.25 o
   7   7   3    63599.14    60584.71   1136.99 o
   8   7   3   136370.72   133065.97   2856.62 o
   9   7   3     4862.68     4544.08    120.93 o
  10   7   3       17.69      -83.81     83.81 o
  11   7   3     8991.99     9060.98    217.17 o
  12   7   3     2106.73     2170.75    134.95 o
  13   7   3     7182.12     7064.18    283.83 o
  14   7   3     5820.99     6035.42    203.26 o
  15   7   3     1074.13     1134.48    153.84 o
  16   7   3     3072.96     2967.23    165.09 o
  17   7   3      314.76       30.78    138.91 o
  18   7   3     3406.95     3140.88    258.50 o
  19   7   3        0.03     -124.55    392.43 o
 -10   8   3     4079.04     3659.99    459.26 o
  -9   8   3     2953.90     3192.15    409.89 o
  -8   8   3      241.21      396.30    500.82 o
  -7   8   3      277.44      296.74     85.37 o
  -6   8   3        2.07       84.04     88.70 o
  -5   8   3    39117.03    38493.43    732.04 o
  -4   8   3    27962.49    28691.56    700.10 o
  -3   8   3     3836.45     4001.45    176.54 o
  -2   8   3     1376.89     1299.48     98.76 o
  -1   8   3        3.18       30.84     74.35 o
   0   8   3     5173.64     4948.74    144.80 o
   1   8   3    47785.35    47682.12    776.60 o
   2   8   3    19055.79    19048.85    347.84 o
   3   8   3      113.06      204.57     88.73 o
   4   8   3    20536.65    21089.94    545.22 o
   5   8   3    14514.55    14909.80    331.99 o
   6   8   3     2418.96     1844.53    109.30 o
   7   8   3     2197.41     2218.88    101.81 o
   8   8   3    46677.19    44934.03    816.57 o
   9   8   3    34279.89    33384.96    496.99 o
  10   8   3      173.21       70.23     63.90 o
  11   8   3     4951.86     4854.62    169.28 o
  12   8   3    16654.48    16367.17    323.77 o
  13   8   3     3161.83     2981.48    163.23 o
  14   8   3      286.69      501.36    124.94 o
  15   8   3        3.20      -84.91    130.53 o
  16   8   3     2430.05     2546.86    220.14 o
  17   8   3      234.58      553.72    252.37 o
  18   8   3     2641.58     2262.93    263.76 o
  19   8   3        5.05       81.95    362.64 o
  -9   9   3    15717.88    15323.24    751.79 o
  -8   9   3     4408.85     5281.27   1509.12 o
  -7   9   3     3618.10     3496.73    450.12 o
  -6   9   3     1785.07     1990.03    137.93 o
  -5   9   3     1615.46     1638.83    125.37 o
  -4   9   3    23607.38    24360.64    461.67 o
  -3   9   3      168.84      116.32     98.05 o
  -2   9   3     4660.35     4750.29    157.33 o
  -1   9   3     2749.35     2391.34    118.56 o
   0   9   3     6533.90     6733.22    170.68 o
   1   9   3     2705.57     2604.43    136.86 o
   2   9   3     8687.25     8532.95    192.87 o
   3   9   3     3497.83     3485.38    202.97 o
   4   9   3    23353.46    23078.52    501.40 o
   5   9   3     8839.73     9407.18    340.12 o
   6   9   3     3092.86     2911.86    128.31 o
   7   9   3    53137.07    51108.08   1123.96 o
   8   9   3     9340.01     8781.07    216.72 o
   9   9   3     7496.43     6842.53    214.80 o
  10   9   3     1250.31     1085.97     85.93 o
  11   9   3       90.15      165.38     69.85 o
  12   9   3     6494.66     6529.26    216.44 o
  13   9   3      408.04      845.64    169.77 o
  14   9   3     2201.44     2262.45    170.14 o
  15   9   3     4585.51     5222.70    278.79 o
  16   9   3     6221.28     6777.48    350.10 o
  17   9   3     3490.60     3164.48    211.11 o
  18   9   3      408.37      405.85    205.69 o
  19   9   3      544.46     2520.02   1052.39 o
  -9  10   3    17948.69    16178.67   1426.12 o
  -8  10   3    16633.50    15885.78    880.99 o
  -7  10   3     3864.54     4268.72    257.98 o
  -6  10   3     4387.93     4307.86    169.71 o
  -5  10   3     6605.11     5068.86    542.34 o
  -4  10   3        1.68      141.09    115.38 o
  -3  10   3      642.69      583.58    115.58 o
  -2  10   3        3.53      -35.22    101.05 o
  -1  10   3      608.19      853.51    110.10 o
   0  10   3     5109.20     5218.81    213.47 o
   1  10   3    24627.41    24635.52    429.22 o
   2  10   3       72.03      -73.96     73.96 o
   3  10   3      795.52      668.44     68.68 o
   4  10   3    31233.81    30733.26    620.73 o
   5  10   3     3321.56     3221.86    155.91 o
   6  10   3     6858.07     7068.65    174.63 o
   7  10   3    45825.05    45506.44    815.34 o
   8  10   3    86476.92    87811.83   1886.58 o
   9  10   3     5461.99     5189.19    260.22 o
  10  10   3     2567.02     2262.25    115.61 o
  11  10   3      463.39      457.77     80.43 o
  12  10   3     2706.40     2702.23    137.66 o
  13  10   3     3806.29     3921.11    155.52 o
  14  10   3     5841.84     5892.24    195.55 o
  15  10   3     1340.58     1410.19    168.95 o
  16  10   3     7780.01     7973.59    293.03 o
  17  10   3     8019.04     8272.67    320.08 o
  18  10   3     2402.42     2795.45    306.93 o
  19  10   3      335.06     -201.42    777.70 o
  -8  11   3    16190.44    17308.37   1411.78 o
  -7  11   3        7.08      469.09    208.18 o
  -6  11   3       57.26      104.86    202.32 o
  -5  11   3     5842.97     5323.57    200.13 o
  -4  11   3     5680.24     5708.47    205.41 o
  -3  11   3      559.48      483.42    119.44 o
  -2  11   3     5716.17     5738.88    191.93 o
  -1  11   3    10362.19    10041.09    239.41 o
   0  11   3     4032.50     4069.04    168.39 o
   1  11   3     5707.51     5336.99    166.96 o
   2  11   3    12079.72    11918.84    325.93 o
   3  11   3       21.30       79.34    121.03 o
   4  11   3    13432.66    13577.62    377.13 o
   5  11   3     1600.51     1645.13    125.78 o
   6  11   3    19396.66    17627.77    546.46 o
   7  11   3        2.57        5.43     81.74 o
   8  11   3    58680.72    59402.94   1356.46 o
   9  11   3    41306.37    40331.83    648.30 o
  10  11   3       34.06      120.22     81.58 o
  11  11   3     3746.63     3236.11    161.25 o
  12  11   3     3228.97     2994.62    135.06 o
  13  11   3    12970.85    12505.95    355.57 o
  14  11   3       17.25       -6.67    115.12 o
  15  11   3     2760.00     2521.91    169.94 o
  16  11   3      129.73      127.74    144.32 o
  17  11   3      895.18      798.83    150.28 o
  18  11   3      952.99     1802.85    526.65 o
  19  11   3       69.64       71.11    506.91 o
  -7  12   3      977.38      445.87    265.70 o
  -6  12   3     4335.22     4088.72    252.21 o
  -5  12   3      329.09      683.37    203.98 o
  -4  12   3     6096.44     5506.27    272.93 o
  -3  12   3      188.61      170.38    121.09 o
  -2  12   3     1287.64     1685.32    150.57 o
  -1  12   3    38368.18    38583.23    931.01 o
   0  12   3    53633.18    54425.25    795.92 o
   1  12   3    12270.63    12411.67    376.67 o
   2  12   3     4064.24     4061.78    181.56 o
   3  12   3      858.52      922.31    145.39 o
   4  12   3     1227.34     1264.90    129.53 o
   5  12   3        4.65        4.06    101.18 o
   6  12   3    19391.32    19301.30    391.22 o
   7  12   3    25115.55    24988.17    411.32 o
   8  12   3     1133.25     1126.17    113.19 o
   9  12   3    20964.92    20162.81    656.75 o
  10  12   3     1570.62     1728.84    128.88 o
  11  12   3     5668.07     5363.42    174.15 o
  12  12   3    16264.90    16060.36    342.52 o
  13  12   3    16297.15    15731.29    323.66 o
  14  12   3     4187.10     4072.25    169.23 o
  15  12   3        5.34       50.29    124.71 o
  16  12   3     3083.22     3291.42    218.47 o
  17  12   3     6368.69     6117.13    333.54 o
  18  12   3      352.91      838.37    309.07 o
  19  12   3      504.31      459.00    449.02 o
  -6  13   3     4722.57     3973.30    720.58 o
  -5  13   3      257.10      149.04    194.99 o
  -4  13   3     4665.12     4577.11    294.62 o
  -3  13   3     4763.25     4873.19    240.36 o
  -2  13   3      894.32      850.90    161.64 o
  -1  13   3     5915.35     6195.28    215.47 o
   0  13   3    77831.04    81046.58   1120.58 o
   1  13   3    28233.59    28656.89    491.00 o
   2  13   3     1078.37     1070.48    166.23 o
   3  13   3     2329.45     2612.90    199.91 o
   4  13   3     3827.27     3809.56    179.75 o
   5  13   3     1298.07     1257.14    148.16 o
   6  13   3     2866.11     2621.09    168.70 o
   7  13   3    14455.13    14204.77    349.87 o
   8  13   3    15277.67    14790.66    375.22 o
   9  13   3     1600.36     1570.23    130.21 o
  10  13   3     6886.74     7272.08    235.40 o
  11  13   3     1205.68     1162.07    123.45 o
  12  13   3     7163.18     7079.64    216.96 o
  13  13   3    15608.60    14946.66    327.81 o
  14  13   3    12167.49    11898.04    339.18 o
  15  13   3        3.29       47.86    133.62 o
  16  13   3     4177.05     3620.26    226.81 o
  17  13   3    14867.52    15663.47    673.77 o
  18  13   3      730.51     1929.07    375.52 o
  19  13   3       36.94     -366.33    592.63 o
  -5  14   3      846.66      896.99    371.67 o
  -4  14   3     2841.60     2824.65    285.39 o
  -3  14   3     3442.66     3233.12    242.85 o
  -2  14   3      881.55      677.05    171.39 o
  -1  14   3     2909.84     3483.58    336.34 o
   0  14   3    10728.42    10876.73    293.27 o
   1  14   3    45686.06    47077.63   1000.07 o
   2  14   3     6897.43     6922.09    268.11 o
   3  14   3     7209.40     7032.90    280.81 o
   4  14   3       78.28       64.71    133.60 o
   5  14   3     3605.74     3821.24    196.69 o
   6  14   3    13964.78    13168.83    326.49 o
   7  14   3     4121.58     4106.54    204.50 o
   8  14   3     4344.69     4388.73    192.96 o
   9  14   3      344.47      395.99    132.58 o
  10  14   3     7249.13     6743.93    264.41 o
  11  14   3      685.31      441.44    153.40 o
  12  14   3      313.76      347.72    140.14 o
  13  14   3     1366.21     1165.93    140.00 o
  14  14   3      799.35      737.04    139.29 o
  15  14   3       16.20     -135.85    135.85 o
  16  14   3      110.49     -158.57    158.57 o
  17  14   3     4998.20     4246.02    357.57 o
  18  14   3     4841.52     4855.31    448.73 o
  19  14   3     3087.57     2983.31    861.72 o
  -4  15   3     2226.75     2880.83    485.47 o
  -3  15   3     5212.31     6538.56    566.98 o
  -2  15   3     1599.88     1705.38    257.36 o
  -1  15   3     6995.10     6596.95    272.78 o
   0  15   3     9170.79     8996.71    356.86 o
   1  15   3    12770.07    12890.64    381.50 o
   2  15   3    13065.20    12764.53    371.78 o
   3  15   3      324.93      252.37    184.13 o
   4  15   3     1138.24     1166.09    184.49 o
   5  15   3     2293.28     2310.18    196.33 o
   6  15   3       22.45      102.61    165.83 o
   7  15   3    26999.11    27361.29    803.69 o
   8  15   3     5510.58     5736.88    243.15 o
   9  15   3     1721.36     1751.76    155.91 o
  10  15   3      629.24      446.11    136.38 o
  11  15   3      110.38       61.59    153.93 o
  12  15   3     2486.31     2224.59    192.90 o
  13  15   3     9272.20     9135.14    259.50 o
  14  15   3      407.26      289.41    155.65 o
  15  15   3       16.55     -149.46    165.65 o
  16  15   3      922.66      624.17    283.26 o
  17  15   3       10.26     -112.76    342.35 o
  18  15   3     3342.36     3891.69    522.42 o
  -3  16   3     4472.00     3953.72    544.09 o
  -2  16   3     3277.77     3582.97    952.91 o
  -1  16   3      534.97      932.56    838.43 o
   0  16   3    26464.89    27396.87   1063.66 o
   1  16   3     5030.57     5026.36    332.34 o
   2  16   3      703.09     1233.47    331.28 o
   3  16   3      419.96      404.93    203.37 o
   4  16   3       37.21      121.72    191.45 o
   5  16   3     4431.80     4114.45    261.24 o
   6  16   3        1.74     -122.29    186.94 o
   7  16   3    21426.80    21006.38    557.07 o
   8  16   3    24697.18    26663.77    571.19 o
   9  16   3    13585.35    13395.21    383.91 o
  10  16   3      794.87      674.10    187.12 o
  11  16   3       22.64        7.55    176.77 o
  12  16   3       17.16       31.82    167.32 o
  13  16   3    11974.89    12063.67    618.49 o
  14  16   3     2878.41     2690.33    220.10 o
  15  16   3     2323.16     2605.38    490.08 o
  16  16   3        3.08      250.50    285.84 o
  17  16   3     1294.62      834.37    408.86 o
  18  16   3     2669.57     1986.68    565.21 o
  -1  17   3     4979.96     4962.37    580.93 o
   0  17   3       20.39      118.29    307.52 o
   1  17   3    21261.86    20287.96    642.73 o
   2  17   3     1621.97     1747.68    315.15 o
   3  17   3     6543.40     6147.83    317.16 o
   4  17   3     4276.96     4166.95    318.29 o
   5  17   3     7709.69     7983.38    343.02 o
   6  17   3     6814.49     7128.48    581.89 o
   7  17   3       74.73      -97.65    216.49 o
   8  17   3    13891.38    14476.79    411.44 o
   9  17   3    11387.17    12290.90    404.26 o
  10  17   3     5688.98     5725.60    298.46 o
  11  17   3        4.81     -203.32    203.32 o
  12  17   3     2413.25     2587.90    267.89 o
  13  17   3      402.05      138.14    221.38 o
  14  17   3    13442.63    12071.25    462.24 o
  15  17   3        7.02      135.45    378.51 o
  16  17   3     4904.49     4665.07    595.65 o
  17  17   3       85.79      -34.47    438.50 o
   0  18   3    12407.29    12499.41   1030.21 o
   1  18   3     5132.99     4876.76    469.08 o
   2  18   3     8614.94     8746.45    522.96 o
   3  18   3     3301.61     3612.46    312.26 o
   4  18   3    10491.24    10469.76    404.35 o
   5  18   3     9789.28     9387.94    572.95 o
   6  18   3    20298.01    21529.13    576.92 o
   7  18   3     8233.47     8855.53    448.19 o
   8  18   3       63.83      285.41    264.83 o
   9  18   3     3266.13     3390.16    316.46 o
  10  18   3      513.26      483.69    270.04 o
  11  18   3      277.28      813.48    557.51 o
  12  18   3     3115.84     3743.18    594.65 o
  13  18   3     4006.72     4356.62    600.70 o
  14  18   3     4759.18     4897.27    667.46 o
  15  18   3      328.70      872.43    608.65 o
  16  18   3    15341.29    14575.81   1170.25 o
  17  18   3     6550.24     6256.85    716.55 o
   2  19   3     9665.58    10167.06   1523.44 o
   3  19   3       28.70     -125.50    458.34 o
   4  19   3     7150.47     6801.67    401.03 o
   5  19   3     3347.54     3376.70    355.36 o
   6  19   3    13759.48    14256.70    589.16 o
   7  19   3    10888.14    11495.49    676.90 o
   8  19   3      223.59      555.39    325.10 o
   9  19   3      171.62      336.31    294.79 o
  10  19   3      761.71      662.27    333.46 o
  11  19   3      771.86      486.63    391.90 o
  12  19   3       18.19      -57.88    315.59 o
  13  19   3      590.76      124.92    500.44 o
  14  19   3       60.47      159.38    498.53 o
  15  19   3     3972.67     4156.53    505.20 o
  16  19   3     3879.26     4567.79   1265.58 o
   4  20   3      126.00      356.31    417.29 o
   5  20   3      563.00      311.86    365.99 o
   6  20   3      512.95       30.90    336.08 o
   7  20   3     5899.07     5978.07    548.94 o
   8  20   3      376.44      204.61    393.45 o
   9  20   3      347.19      290.43    368.07 o
  10  20   3     3962.43     4419.26    544.31 o
  11  20   3     1048.53     1363.55    751.04 o
  12  20   3     5912.03     5591.01    670.57 o
  13  20   3     1660.40      214.45    747.34 o
  14  20   3       19.01      575.43    698.50 o
   7  21   3      461.53     -334.98    439.23 o
   8  21   3       17.14       14.70    327.61 o
   9  21   3      276.25     -141.44    494.03 o
  10  21   3      902.14      851.85    462.25 o
  11  21   3       40.74      735.70    600.52 o
  12  21   3    12840.49    11917.00   1022.93 o
  -9 -20   4     3802.14     3371.93    904.52 o
  -8 -20   4     1318.51     1311.93    763.70 o
  -7 -20   4    18941.02    18096.48    985.33 o
  -6 -20   4     7334.09     6203.06   1413.91 o
  -5 -20   4      198.98     -169.63    460.30 o
 -11 -19   4       36.74     -150.65    467.55 o
 -10 -19   4        7.73      150.11    460.23 o
  -9 -19   4     3012.83     4422.62   1183.74 o
  -8 -19   4     2129.87     2060.07    604.01 o
  -7 -19   4     3111.20     3230.49    731.66 o
  -6 -19   4    10534.86    10564.74    774.99 o
  -5 -19   4       24.31      103.42    372.31 o
  -4 -19   4     3798.38     3846.68    490.37 o
  -3 -19   4     6542.90     5868.00    429.95 o
  -2 -19   4    13352.50    14775.63    722.11 o
  -1 -19   4     1437.20      886.29    388.80 o
 -13 -18   4       15.38      140.20    618.63 o
 -12 -18   4      162.80      -16.46    563.83 o
 -11 -18   4     8639.75     8473.39    632.09 o
 -10 -18   4      351.85      533.24    430.19 o
  -9 -18   4        5.78      440.81    406.68 o
  -8 -18   4     5716.23     6448.97    540.89 o
  -7 -18   4       30.47     -382.93    382.93 o
  -6 -18   4     1863.90     2761.48    706.92 o
  -5 -18   4     2930.49     2699.99    377.26 o
  -4 -18   4     1465.63     1074.72    276.61 o
  -3 -18   4     5733.30     5545.45    473.84 o
  -2 -18   4     9430.99     9228.51    515.42 o
  -1 -18   4     9888.44    10598.77    515.53 o
   0 -18   4     1160.78      892.32    354.13 o
   1 -18   4     4236.38     4264.55    592.19 o
 -14 -17   4     7301.71     6506.21    807.84 o
 -13 -17   4      356.90      266.42    521.39 o
 -12 -17   4     1505.34     2487.94    444.19 o
 -11 -17   4     7713.66     7634.22    562.02 o
 -10 -17   4     5546.25     6316.02    513.37 o
  -9 -17   4     3009.29     2927.18    433.02 o
  -8 -17   4       28.68      194.66    374.40 o
  -7 -17   4     1425.75     1940.30    349.62 o
  -6 -17   4      982.78      805.09    200.42 o
  -5 -17   4     4642.92     4886.30    519.37 o
  -4 -17   4       55.63      -16.29    182.06 o
  -3 -17   4      117.75      348.93    177.91 o
  -2 -17   4      293.47      615.07    211.66 o
  -1 -17   4     2575.78     3055.00    318.59 o
   0 -17   4     2289.09     2791.46    358.24 o
   1 -17   4     3337.82     4023.02    584.86 o
   2 -17   4    10918.79    11477.29    810.17 o
   3 -17   4        3.45      -47.03    435.21 o
 -14 -16   4      972.79     1691.39    584.51 o
 -13 -16   4        7.44      153.53    418.88 o
 -12 -16   4     2954.76     2831.47    444.70 o
 -11 -16   4       71.31      396.82    353.64 o
 -10 -16   4     9909.02    10359.23    480.54 o
  -9 -16   4     1859.88     1942.20    346.46 o
  -8 -16   4    17123.29    16689.23    520.09 o
  -7 -16   4      751.73     1290.36    291.18 o
  -6 -16   4      693.59     1331.81    294.30 o
  -5 -16   4      870.79     1045.25    185.85 o
  -4 -16   4      879.64      992.20    193.22 o
  -3 -16   4     5190.60     5473.76    250.97 o
  -2 -16   4    11696.39    11239.16    332.49 o
  -1 -16   4     1136.34      995.45    200.96 o
   0 -16   4     1687.84     1824.45    218.57 o
   1 -16   4      759.26      447.90    236.89 o
   2 -16   4     5606.34     5510.96    402.49 o
   3 -16   4     5466.22     5958.91    921.77 o
   4 -16   4     8913.51     9241.98   1523.58 o
 -15 -15   4     6914.14     6869.82   1097.43 o
 -14 -15   4     1793.75     1324.34    342.78 o
 -13 -15   4       25.94     -144.28    325.64 o
 -12 -15   4      628.44      953.40    289.82 o
 -11 -15   4      317.56      561.17    272.21 o
 -10 -15   4     2381.99     3173.07    338.12 o
  -9 -15   4      809.68     1323.22    363.79 o
  -8 -15   4    27813.25    28145.62    729.39 o
  -7 -15   4    17802.63    18539.50    680.73 o
  -6 -15   4     2408.83     2170.38    271.67 o
  -5 -15   4      601.00      646.76    194.57 o
  -4 -15   4      396.52      405.85    150.78 o
  -3 -15   4     4402.04     4835.19    220.70 o
  -2 -15   4    35857.88    37305.27    617.35 o
  -1 -15   4     9437.46    10052.54    277.20 o
   0 -15   4       76.67      165.60    152.63 o
   1 -15   4      156.11      171.09    166.50 o
   2 -15   4      519.29      892.12    233.39 o
   3 -15   4    13553.72    13258.21    512.06 o
   4 -15   4      499.00     1304.63    442.11 o
   5 -15   4    24197.33    24638.74   1880.06 o
 -15 -14   4     1697.09     1670.70    510.91 o
 -14 -14   4     7050.19     7056.10    413.75 o
 -13 -14   4       60.56      223.84    371.33 o
 -12 -14   4     3858.24     3606.24    350.11 o
 -11 -14   4      961.22      909.29    279.07 o
 -10 -14   4     3174.42     3430.01    365.58 o
  -9 -14   4     6579.94     6058.69    288.33 o
  -8 -14   4      893.31      869.94    201.58 o
  -7 -14   4    24267.75    23828.76    787.03 o
  -6 -14   4     4547.73     4370.60    278.96 o
  -5 -14   4      710.64      990.40    207.10 o
  -4 -14   4     5453.75     5762.24    262.37 o
  -3 -14   4     3669.12     3956.16    253.11 o
  -2 -14   4    11218.50    11389.81    293.91 o
  -1 -14   4    24101.77    23713.31    444.89 o
   0 -14   4      304.76      331.16    146.74 o
   1 -14   4     2317.51     2724.46    226.71 o
   2 -14   4       69.38      254.55    249.29 o
   3 -14   4     9768.88     9875.38    454.91 o
   4 -14   4    17436.44    17559.93    449.32 o
   5 -14   4     2332.97     1606.71    385.20 o
   6 -14   4    12606.91    12275.56    768.46 o
   7 -14   4       62.92      488.08    577.51 o
 -15 -13   4     3784.72     4469.99    778.50 o
 -14 -13   4     5846.67     5915.53    385.11 o
 -13 -13   4     2097.33     1704.81    302.89 o
 -12 -13   4    13269.75    13048.83    506.05 o
 -11 -13   4    15767.76    17050.62    464.51 o
 -10 -13   4     5951.22     6523.81    335.43 o
  -9 -13   4    21327.82    22287.19    502.58 o
  -8 -13   4     5998.06     5863.41    276.49 o
  -7 -13   4     2288.72     2366.04    215.86 o
  -6 -13   4     1861.22     2150.02    215.31 o
  -5 -13   4       89.78      348.69    201.21 o
  -4 -13   4     3823.10     3251.80    205.99 o
  -3 -13   4    14217.20    13694.85    318.93 o
  -2 -13   4     2711.96     2673.63    179.02 o
  -1 -13   4    10020.85    10158.45    258.60 o
   0 -13   4       13.00      -45.40    126.56 o
   1 -13   4     8131.50     8291.25    242.39 o
   2 -13   4     5042.71     5200.63    213.88 o
   3 -13   4      441.62      312.09    151.99 o
   4 -13   4    19047.71    18299.12    443.96 o
   5 -13   4    20627.00    20975.68    612.75 o
   6 -13   4      132.47      119.57    262.82 o
   7 -13   4      149.75      -51.47    241.40 o
   8 -13   4      198.22      138.06    376.64 o
 -16 -12   4      177.52     2088.43    801.00 o
 -15 -12   4     7419.02     6519.61   1021.14 o
 -14 -12   4      431.53      116.15    313.98 o
 -13 -12   4     8511.33     9104.55    429.56 o
 -12 -12   4     3237.47     3296.15    417.98 o
 -11 -12   4    16028.99    16627.09    429.13 o
 -10 -12   4    11739.96    12060.03    422.79 o
  -9 -12   4     8661.99     9249.46    316.07 o
  -8 -12   4    10721.75    10302.30    336.71 o
  -7 -12   4     3193.72     3090.24    210.01 o
  -6 -12   4      262.23      193.33    148.12 o
  -5 -12   4      598.73      488.46    172.69 o
  -4 -12   4     2557.80     2420.97    179.38 o
  -3 -12   4        2.83       88.95    146.86 o
  -2 -12   4    16047.11    16289.04    467.82 o
  -1 -12   4      151.54      238.23    102.04 o
   0 -12   4     1659.85     1598.20    135.03 o
   1 -12   4    14327.87    14043.26    298.61 o
   2 -12   4     4112.63     4144.06    175.98 o
   3 -12   4      102.88      205.14    132.80 o
   4 -12   4      763.92      780.63    140.88 o
   5 -12   4    20694.63    20940.40    455.11 o
   6 -12   4    16411.07    16716.09    426.42 o
   7 -12   4     2422.66     2638.76    276.86 o
   8 -12   4      735.82      527.36    246.00 o
   9 -12   4      346.53      674.19    869.12 o
 -16 -11   4     1943.33     2486.58    693.23 o
 -15 -11   4       92.70     -232.21    403.67 o
 -14 -11   4      716.60      398.38    348.28 o
 -13 -11   4    10617.98    10862.70    512.93 o
 -12 -11   4      467.73      606.08    201.73 o
 -11 -11   4     6305.37     6497.31    305.61 o
 -10 -11   4     1140.49     1258.04    198.48 o
  -9 -11   4     3055.97     3260.62    212.64 o
  -8 -11   4     2752.19     2822.07    199.11 o
  -7 -11   4     1184.71     1228.16    169.39 o
  -6 -11   4     4925.14     5167.34    305.27 o
  -5 -11   4      367.21      537.08    153.59 o
  -4 -11   4    11962.79    12003.45    336.64 o
  -3 -11   4    39325.25    39868.35    695.06 o
  -2 -11   4      877.55      735.09    136.91 o
  -1 -11   4     5919.38     5977.61    177.41 o
   0 -11   4     7172.84     7078.39    231.46 o
   1 -11   4        8.99      103.09    105.39 o
   2 -11   4    14228.92    14413.87    280.08 o
   3 -11   4     2036.61     1974.82    136.10 o
   4 -11   4    10385.33    10656.00    252.55 o
   5 -11   4      634.12      789.98    138.95 o
   6 -11   4    11287.47    11595.27    347.19 o
   7 -11   4     8835.23     8604.45    631.72 o
   8 -11   4     1093.30     1129.19    186.26 o
   9 -11   4     1495.52      324.21    782.85 o
  10 -11   4    10707.86    10142.28    702.31 o
 -16 -10   4     5894.76     4229.96    783.30 o
 -15 -10   4    16583.46    15975.60   1250.46 o
 -14 -10   4      727.03      762.60    289.89 o
 -13 -10   4     2242.95     2587.21    290.47 o
 -12 -10   4     3185.04     3605.21    265.27 o
 -11 -10   4      523.81      389.78    190.50 o
 -10 -10   4       30.84        1.90    177.89 o
  -9 -10   4     4507.93     4294.99    215.29 o
  -8 -10   4      394.67      413.53    147.86 o
  -7 -10   4     3077.82     3036.52    182.77 o
  -6 -10   4        1.56       64.92    120.69 o
  -5 -10   4    15827.99    15801.08    379.80 o
  -4 -10   4     3709.61     3533.28    190.89 o
  -3 -10   4    76908.00    75455.77   1284.95 o
  -2 -10   4    62578.57    62085.01    962.75 o
  -1 -10   4       25.33       93.84     95.06 o
   0 -10   4     1607.55     1887.45    155.45 o
   1 -10   4     4059.14     4462.46    151.37 o
   2 -10   4     1689.94     1464.83    111.88 o
   3 -10   4      362.17      648.70    114.45 o
   4 -10   4    30435.31    30249.20    517.79 o
   5 -10   4    10993.05    11376.58    266.26 o
   6 -10   4     3515.83     3832.59    170.59 o
   7 -10   4     3129.34     3499.53    233.86 o
   8 -10   4     2549.18     2436.52    134.63 o
   9 -10   4      919.55      627.81    661.41 o
  10 -10   4    13740.81    12340.71    734.52 o
  11 -10   4     9234.19    10112.88   1616.12 o
 -16  -9   4      920.76      675.53    538.41 o
 -15  -9   4    27253.95    27335.86   1065.41 o
 -14  -9   4    11530.90    13372.35   1185.64 o
 -13  -9   4      363.71      406.80    261.89 o
 -12  -9   4     2189.42     2349.07    225.81 o
 -11  -9   4     3362.74     3292.25    314.04 o
 -10  -9   4      385.07      626.08    168.95 o
  -9  -9   4     8544.22     8169.69    375.10 o
  -8  -9   4    10282.07    10279.66    287.20 o
  -7  -9   4     1321.09     1306.19    139.42 o
  -6  -9   4      632.70      540.27    122.77 o
  -5  -9   4    19928.31    20362.96    439.77 o
  -4  -9   4    10438.72     9908.18    278.20 o
  -3  -9   4    36397.00    35331.32    645.86 o
  -2  -9   4   119093.38   117593.06   1739.53 o
  -1  -9   4    34015.54    32958.35    724.10 o
   0  -9   4       57.81      175.29     82.27 o
   1  -9   4     1079.55      975.23     94.23 o
   2  -9   4      247.25      401.39     91.39 o
   3  -9   4     1804.77     1851.14    115.04 o
   4  -9   4     5661.58     5944.18    168.78 o
   5  -9   4    13488.38    13567.81    280.31 o
   6  -9   4       48.20       62.50    100.89 o
   7  -9   4     1379.51     1288.10    130.49 o
   8  -9   4     3131.74     3174.33    126.88 o
   9  -9   4     1584.53     1952.62    481.43 o
  10  -9   4     4646.54     4678.26    459.54 o
  11  -9   4    12839.80    11229.58    712.95 o
  12  -9   4      603.83      766.01    483.70 o
 -16  -8   4     4067.17     4157.17    527.81 o
 -15  -8   4     6822.91     7306.93    835.06 o
 -14  -8   4    10165.06    10743.35    847.72 o
 -13  -8   4     1107.45     1012.50    198.85 o
 -12  -8   4      153.91      187.76    226.19 o
 -11  -8   4      103.68      155.25    169.02 o
 -10  -8   4     2938.06     2633.43    195.30 o
  -9  -8   4      120.48      112.03    143.12 o
  -8  -8   4    17339.90    17734.33    411.12 o
  -7  -8   4        4.02      -12.30    128.56 o
  -6  -8   4    18887.17    19278.18    399.35 o
  -5  -8   4    14512.97    13752.81    342.21 o
  -4  -8   4    64187.53    63291.45   1123.30 o
  -3  -8   4     4488.26     4642.46    187.67 o
  -2  -8   4    46443.93    45417.43    731.13 o
  -1  -8   4    52380.75    52718.87    811.87 o
   0  -8   4     3780.00     4002.88    141.06 o
   1  -8   4        3.03      -20.72     74.84 o
   2  -8   4      461.57      386.11     78.50 o
   3  -8   4     2805.94     2667.54    114.21 o
   4  -8   4     1468.40     1270.81     94.82 o
   5  -8   4      722.22      877.22    102.46 o
   6  -8   4     2712.04     2373.76    132.19 o
   7  -8   4     1067.76     1224.46     98.68 o
   8  -8   4      892.80      867.43     82.53 o
   9  -8   4     7857.42     7156.44    674.37 o
  10  -8   4     1167.90     1176.20    273.79 o
  11  -8   4     4415.72     2977.78    397.57 o
  12  -8   4      281.07      554.97    371.20 o
 -16  -7   4     9517.10     9128.55    684.57 o
 -15  -7   4       94.42      179.78    408.03 o
 -14  -7   4     4573.74     4644.20    269.04 o
 -13  -7   4       22.09      286.84    184.39 o
 -12  -7   4     1411.69     1451.44    199.31 o
 -11  -7   4     3750.66     3396.65    218.88 o
 -10  -7   4     9170.86     8936.34    283.94 o
  -9  -7   4     3137.96     3322.75    193.65 o
  -8  -7   4      589.33      591.13    126.84 o
  -7  -7   4       85.62       41.15    116.94 o
  -6  -7   4    35723.24    37589.38    964.11 o
  -5  -7   4     8852.11     8533.46    256.45 o
  -4  -7   4    25767.98    25063.73    480.45 o
  -3  -7   4   128250.62   130478.14   2045.25 o
  -2  -7   4     7303.72     7711.97    230.38 o
  -1  -7   4    20055.85    19972.55    390.83 o
   0  -7   4     3413.40     3413.81    125.33 o
   1  -7   4      384.35      554.49     77.02 o
   2  -7   4       16.71       10.32     70.44 o
   3  -7   4      306.95      325.79     74.32 o
   4  -7   4    10752.93     9917.92    225.93 o
   5  -7   4    11335.94    11322.39    214.90 o
   6  -7   4     7203.97     7656.96    179.89 o
   7  -7   4    20228.80    20708.35    367.29 o
   8  -7   4      480.37      524.53     67.37 o
   9  -7   4     1208.79     1987.43    593.92 o
  10  -7   4    11403.26    10829.12    432.65 o
  11  -7   4      703.46      989.92    332.20 o
  12  -7   4      429.62      194.92    286.00 o
  13  -7   4     5353.45     4730.32    482.13 o
 -16  -6   4     3394.43     4326.81    628.81 o
 -15  -6   4     5274.28     4724.97    409.36 o
 -14  -6   4     4325.17     4524.72    327.01 o
 -13  -6   4     1452.08     1471.85    190.21 o
 -12  -6   4      642.72      862.31    169.20 o
 -11  -6   4       96.24      -81.17    149.14 o
 -10  -6   4     1546.20     1598.20    157.59 o
  -9  -6   4     5484.84     5402.23    220.49 o
  -8  -6   4      299.28      321.00    116.71 o
  -7  -6   4     1818.39     2000.14    144.43 o
  -6  -6   4    11638.15    10915.79    282.19 o
  -5  -6   4     3519.49     3292.10    157.55 o
  -4  -6   4      962.70     1098.56    117.90 o
  -3  -6   4    71314.45    73828.20   1217.96 o
  -2  -6   4    92454.98    93865.09   1487.85 o
  -1  -6   4      264.65      646.50    117.12 o
   0  -6   4        5.58      228.92     71.28 o
   1  -6   4     4568.06     4627.94    135.57 o
   2  -6   4    17499.56    17930.28    288.28 o
   3  -6   4    21162.77    20458.81    495.60 o
   4  -6   4      132.73       69.25     63.34 o
   5  -6   4    18150.88    18142.51    295.54 o
   6  -6   4    27635.30    26962.69    406.36 o
   7  -6   4    18448.49    18012.75    301.16 o
   8  -6   4     7701.35     7864.22    177.29 o
   9  -6   4     1874.03     2027.21    263.30 o
  10  -6   4     1819.33     2036.09    341.63 o
  11  -6   4     7611.23     8525.37    506.38 o
  12  -6   4      453.46      483.39    296.05 o
  13  -6   4      868.42     1044.28    405.73 o
  14  -6   4     1280.70     1406.45    432.24 o
 -15  -5   4      545.01      708.60    335.17 o
 -14  -5   4      181.91      254.14    242.60 o
 -13  -5   4     6577.77     6532.22    255.93 o
 -12  -5   4     1404.28     1646.87    173.62 o
 -11  -5   4      609.48      750.17    159.97 o
 -10  -5   4     8861.71     9089.59    272.40 o
  -9  -5   4     1507.21     1375.02    137.97 o
  -8  -5   4       99.55       54.78    101.63 o
  -7  -5   4        1.61        6.90     98.13 o
  -6  -5   4     4924.62     4868.18    287.41 o
  -5  -5   4     4373.87     4644.46    175.41 o
  -4  -5   4    32652.20    32677.17    647.30 o
  -3  -5   4     9300.97     9563.02    277.87 o
  -2  -5   4    15824.63    15184.14    327.02 o
  -1  -5   4     8741.39     8311.10    211.72 o
   0  -5   4       21.99       40.96     60.28 o
   1  -5   4     3890.65     3764.10    111.96 o
   2  -5   4    32349.79    32188.25    447.76 o
   3  -5   4   117569.84   116002.35   1854.09 o
   4  -5   4    38567.41    37202.59    576.44 o
   5  -5   4      596.10      687.74     83.44 o
   6  -5   4     3677.85     3428.51    129.15 o
   7  -5   4     5635.99     5605.52    172.67 o
   8  -5   4     7563.08     7815.07    160.46 o
   9  -5   4     6852.67     6992.09    312.44 o
  10  -5   4     2582.38     2684.66    249.25 o
  11  -5   4     4564.29     4684.38    351.63 o
  12  -5   4     2057.72     2568.93    900.02 o
  13  -5   4     3396.43     3525.07    385.63 o
  14  -5   4      198.95     -142.21    464.33 o
 -15  -4   4     1268.40     1093.07    288.74 o
 -14  -4   4     1362.96     1385.97    252.57 o
 -13  -4   4     2107.99     2345.13    199.95 o
 -12  -4   4     4227.34     4346.28    219.66 o
 -11  -4   4    12526.63    13124.97    376.99 o
 -10  -4   4    32457.96    32273.21    626.71 o
  -9  -4   4    27210.88    27387.64    552.63 o
  -8  -4   4     5201.06     5343.81    192.30 o
  -7  -4   4     1386.63     1507.71    156.93 o
  -6  -4   4     6999.43     6532.80    352.84 o
  -5  -4   4      848.30      688.27    107.13 o
  -4  -4   4     1365.66     1126.55    110.82 o
  -3  -4   4   116120.66   115385.66   1999.33 o
  -2  -4   4     5899.57     5838.62    187.67 o
  -1  -4   4    38595.50    38441.80    666.10 o
   0  -4   4       69.78        6.01     62.90 o
   1  -4   4     3093.25     3024.65     97.95 o
   2  -4   4     6651.08     6395.95    189.21 o
   3  -4   4   108442.03   109149.70   1795.76 o
   4  -4   4    66526.45    63245.52    789.79 o
   5  -4   4    21656.42    20871.37    357.45 o
   6  -4   4     6402.12     6472.23    215.77 o
   7  -4   4     3103.03     3219.62     92.86 o
   8  -4   4     1456.93     1272.84    187.86 o
   9  -4   4      507.95      454.76    147.88 o
  10  -4   4    18397.59    17342.00    934.75 o
  11  -4   4     1537.38     1617.58    223.55 o
  12  -4   4     6037.26     5554.22    336.19 o
  13  -4   4     4589.89     4529.18    469.72 o
  14  -4   4     9870.91     8833.13    536.60 o
  15  -4   4     2728.35     1975.80    427.60 o
 -15  -3   4     1244.55     2225.51    337.99 o
 -14  -3   4     1614.06     1246.76    201.70 o
 -13  -3   4     3134.67     3009.13    173.22 o
 -12  -3   4      257.81      131.32    120.54 o
 -11  -3   4     1703.95     1568.66    133.22 o
 -10  -3   4    14263.92    14449.76    408.33 o
  -9  -3   4    46688.09    46240.66    738.97 o
  -8  -3   4     8751.18     8641.03    213.97 o
  -7  -3   4     1169.17     1224.48    107.29 o
  -6  -3   4     2781.22     2534.68    133.35 o
  -5  -3   4    49423.20    50259.59    885.46 o
  -4  -3   4     4858.99     4972.54    161.63 o
  -3  -3   4    64205.51    65046.48   1214.15 o
  -2  -3   4    77826.98    78257.45   1396.61 o
  -1  -3   4     2477.60     2933.65    135.73 o
   0  -3   4    42499.83    42226.70    726.13 o
   1  -3   4      616.27      756.95     73.50 o
   2  -3   4    11036.21    11524.18    284.33 o
   3  -3   4    33923.63    33878.32    524.19 o
   4  -3   4    58268.58    56052.20   1258.68 o
   5  -3   4    15454.30    14785.29    282.82 o
   6  -3   4    11674.96    11340.39    195.08 o
   7  -3   4     1815.86     1715.49     60.82 o
   8  -3   4     5546.38     5407.56    234.67 o
   9  -3   4       20.30      -84.49    125.33 o
  10  -3   4     4556.07     4256.79    245.90 o
  11  -3   4     1704.63     1820.95    206.13 o
  12  -3   4    17408.24    16502.32    806.42 o
  13  -3   4      837.23      437.80    305.61 o
  14  -3   4    12577.56    11743.72    558.69 o
  15  -3   4     1128.67      546.68    362.01 o
  16  -3   4     2733.75     2790.74    479.90 o
 -15  -2   4      654.73      855.57    491.01 o
 -14  -2   4      487.32      631.64    210.49 o
 -13  -2   4     3803.32     4115.13    182.03 o
 -12  -2   4     9471.84     9851.82    410.80 o
 -11  -2   4     8081.35     8214.08    217.36 o
 -10  -2   4     2824.63     2964.50    146.74 o
  -9  -2   4    38688.07    38096.84    876.25 o
  -8  -2   4    10000.84     9636.48    250.55 o
  -7  -2   4     6301.37     6179.04    189.87 o
  -6  -2   4      502.38      635.17     88.86 o
  -5  -2   4    17229.49    17302.98    371.98 o
  -4  -2   4   122879.45   124726.20   2537.28 o
  -3  -2   4       64.42      129.26     68.37 o
  -2  -2   4    26617.04    26537.57    537.90 o
  -1  -2   4       63.02        9.44     44.70 o
   0  -2   4    87016.62    91566.09   1618.12 o
   1  -2   4       24.10       12.29     40.53 o
   2  -2   4     6535.00     6402.56    126.70 o
   3  -2   4     7925.98     7722.84    138.36 o
   4  -2   4      826.13      948.07     52.94 o
   5  -2   4     8386.61     8672.06    160.93 o
   6  -2   4      464.68      587.31     57.00 o
   7  -2   4     7695.31     7478.91    131.71 o
   8  -2   4       46.68     -105.94    105.94 o
   9  -2   4     8125.13     7498.04    239.96 o
  10  -2   4     1015.53      865.19    143.04 o
  11  -2   4     1794.89     1460.96    201.35 o
  12  -2   4    17581.87    17455.77   1140.68 o
  13  -2   4    22259.51    21548.33    694.99 o
  14  -2   4      666.19      547.90    469.63 o
  15  -2   4      789.79      685.97    335.77 o
  16  -2   4     1081.43     1406.25    438.52 o
 -14  -1   4      417.61      767.75    172.03 o
 -13  -1   4     4155.56     4517.22    214.00 o
 -12  -1   4    14860.02    15223.18    436.49 o
 -11  -1   4    14984.44    15630.08    433.52 o
 -10  -1   4     1738.51     1570.01    145.03 o
  -9  -1   4    14264.02    13571.26    266.13 o
  -8  -1   4     7842.74     8006.55    183.63 o
  -7  -1   4     4073.49     4051.13    137.97 o
  -6  -1   4      410.87      381.81     74.17 o
  -5  -1   4    11805.49    12016.56    224.88 o
  -4  -1   4    35149.74    35482.41    725.81 o
  -3  -1   4   149765.84   151373.73   3630.79 o
  -2  -1   4     5210.98     5713.34    197.02 o
  -1  -1   4      438.65      379.43     52.44 o
   0  -1   4    48056.73    50568.79   1547.12 o
   1  -1   4    89145.45    96986.41   1720.54 o
   2  -1   4    14002.56    14666.65    257.22 o
   3  -1   4    29964.29    29888.29    462.03 o
   4  -1   4    27571.91    28030.78    438.37 o
   5  -1   4      203.17       81.36     61.84 o
   6  -1   4     3842.09     3875.30    111.01 o
   7  -1   4     6688.07     6990.43    132.77 o
   8  -1   4    13347.01    13610.63    253.62 o
   9  -1   4     3219.62     2914.57    175.67 o
  10  -1   4    19373.88    18581.27    597.76 o
  11  -1   4     3084.55     2831.14    218.43 o
  12  -1   4     6474.84     5445.33    331.38 o
  13  -1   4    26210.75    26208.83    909.89 o
  14  -1   4     7942.29     7052.65    601.15 o
  15  -1   4       42.61     -202.78    295.67 o
  16  -1   4     1023.79      621.73    381.77 o
  17  -1   4     1559.14      544.69    449.21 o
 -14   0   4      493.06      -61.30    406.31 o
 -13   0   4     2563.56     2841.48    218.75 o
 -12   0   4     2739.00     2560.19    145.31 o
 -11   0   4     3830.56     4090.16    173.27 o
 -10   0   4     6748.02     6633.37    328.81 o
  -9   0   4        3.35      -33.02     72.78 o
  -8   0   4     2527.54     2510.54    116.10 o
  -7   0   4      694.82      770.81     78.88 o
  -6   0   4        1.71       12.23     67.37 o
  -5   0   4    24581.20    24083.47    680.56 o
  -4   0   4     2602.06     2639.45     91.23 o
  -3   0   4    25981.79    25362.66    487.16 o
  -2   0   4    86482.27    86396.55   3048.29 o
  -1   0   4    28825.42    27758.87    817.92 o
   0   0   4      191.83      337.79     53.10 o
   1   0   4    12932.78    14125.00    306.05 o
   2   0   4    71854.97    74540.66   1317.36 o
   3   0   4     8392.15     8431.97    160.74 o
   4   0   4     4762.04     4687.37    160.39 o
   5   0   4    20292.41    18657.40    390.91 o
   6   0   4    31926.43    31090.58    661.74 o
   7   0   4     4467.40     4743.47    164.25 o
   8   0   4    97366.49    95869.64   1786.77 o
   9   0   4    11835.87    11372.55    279.16 o
  10   0   4    17468.09    17164.92    507.98 o
  11   0   4    13564.93    13148.13    423.03 o
  12   0   4       40.62     -165.12    221.47 o
  13   0   4     7898.35     7798.01    477.72 o
  14   0   4     4644.12     4541.91    474.57 o
  15   0   4      492.32      636.29    300.23 o
  16   0   4      349.13      601.00    338.64 o
  17   0   4     2153.21     1778.87    417.38 o
 -14   1   4       62.61      380.22    406.40 o
 -13   1   4      878.09      317.71    851.75 o
 -12   1   4        5.26      179.22    324.29 o
 -11   1   4     4517.08     4445.00    137.84 o
 -10   1   4     1265.43     1277.06     99.87 o
  -9   1   4      661.59      838.13     92.36 o
  -8   1   4      591.87      303.42    149.66 o
  -7   1   4     8817.53     9293.18    297.13 o
  -6   1   4      432.98      429.37     63.05 o
  -5   1   4    21824.74    21504.88    504.21 o
  -4   1   4    90318.05    88295.70   1995.58 o
  -3   1   4    15674.05    16223.89    404.44 o
  -2   1   4    86412.48    86459.03   2185.50 o
  -1   1   4    32657.75    32949.27    724.24 o
   0   1   4    63428.61    64899.10   1244.23 o
   1   1   4    13326.61    14057.16    300.64 o
   2   1   4    57726.05    60870.11   1079.18 o
   3   1   4      154.30      212.99     51.50 o
   4   1   4     1259.65     1390.13     53.10 o
   5   1   4    21140.95    22056.34    354.82 o
   6   1   4      998.49      904.46     56.88 o
   7   1   4     4375.94     4192.68    135.04 o
   8   1   4    34368.80    34262.11    651.74 o
   9   1   4   122856.56   121968.53   2398.91 o
  10   1   4       67.88       30.82     64.46 o
  11   1   4    20877.64    21210.95    340.54 o
  12   1   4     3815.09     3635.20    284.22 o
  13   1   4     1662.03     1615.72    237.30 o
  14   1   4        4.27      155.00    271.87 o
  15   1   4      265.41      161.92    310.12 o
  16   1   4       78.64     -222.42    309.76 o
  17   1   4     1104.79      832.19    462.53 o
 -13   2   4     1070.27      419.36    400.54 o
 -12   2   4      865.54      969.05    392.83 o
 -11   2   4    13548.88    12558.79    635.40 o
 -10   2   4    20218.13    20863.69    346.66 o
  -9   2   4     6303.58     6319.36    157.82 o
  -8   2   4      232.02      322.21     85.49 o
  -7   2   4     7469.30     7556.22    222.21 o
  -6   2   4      563.28      392.08     91.13 o
  -5   2   4     6242.41     5992.63    146.02 o
  -4   2   4   104808.33   105515.97   2026.95 o
  -3   2   4   134869.95   133919.25   3664.35 o
  -2   2   4       41.12       90.90     39.36 o
  -1   2   4    48194.87    48668.37   1362.45 o
   0   2   4     4837.05     4751.76    179.49 o
   1   2   4     4002.75     4618.63    124.30 o
   2   2   4    42599.77    44828.04    819.60 o
   3   2   4    85239.82    84963.13   2129.01 o
   4   2   4     4237.58     4029.20    134.67 o
   5   2   4    11491.73    11049.56    274.26 o
   6   2   4    14695.15    14993.66    296.28 o
   7   2   4       20.51      213.66    101.92 o
   8   2   4       11.11       34.11     57.40 o
   9   2   4    50293.55    49183.74    956.81 o
  10   2   4    31755.11    30568.84    607.35 o
  11   2   4     7581.30     7366.46    152.48 o
  12   2   4      285.11      271.47     56.09 o
  13   2   4    13969.81    14099.80    299.62 o
  14   2   4     1870.59     1910.54    291.87 o
  15   2   4       80.37      383.28    596.16 o
  16   2   4      688.28      715.52    302.97 o
  17   2   4      914.32      846.96    388.48 o
  18   2   4      379.91      283.84    401.29 o
 -13   3   4     1939.19     1848.07    431.22 o
 -12   3   4     9537.57     8547.33    505.46 o
 -11   3   4      426.43      732.28    317.70 o
 -10   3   4    23033.48    23725.57    359.45 o
  -9   3   4     3393.48     3208.54    123.32 o
  -8   3   4    19215.58    20676.40    513.05 o
  -7   3   4      371.19      353.10     81.70 o
  -6   3   4      529.67      381.81    101.90 o
  -5   3   4     3054.46     2772.17    168.91 o
  -4   3   4    17412.66    17800.00    393.31 o
  -3   3   4   105906.70   103966.96   2100.39 o
  -2   3   4    29378.94    29403.00    556.39 o
  -1   3   4    15310.46    15980.49    424.74 o
   0   3   4    19320.58    19788.12    373.38 o
   1   3   4    28029.29    27996.63    469.57 o
   2   3   4       29.52       23.26     43.33 o
   3   3   4     5287.63     5563.12    191.38 o
   4   3   4     2726.48     2666.06     94.12 o
   5   3   4      289.04      373.25     37.56 o
   6   3   4    20031.81    19637.83    542.80 o
   7   3   4    31490.23    32210.27    738.81 o
   8   3   4       99.83      214.42     57.42 o
   9   3   4      694.78      557.03     80.71 o
  10   3   4    10743.99    10271.99    264.73 o
  11   3   4      579.90      543.17     95.54 o
  12   3   4    10934.89    10352.25    249.23 o
  13   3   4      726.82      642.24     84.66 o
  14   3   4     2462.10     2667.04    112.37 o
  15   3   4      106.12      152.57     65.38 o
  16   3   4      143.76     -189.12    266.31 o
  17   3   4     5339.63     5495.99    556.33 o
  18   3   4     3883.86     3716.53    599.32 o
 -12   4   4    11771.30    10336.88    536.28 o
 -11   4   4    13301.12    12341.27    843.81 o
 -10   4   4     1703.89     1777.54    347.45 o
  -9   4   4     9046.16     8746.21    249.24 o
  -8   4   4     7308.07     7175.57    198.39 o
  -7   4   4     8565.97     8239.68    263.12 o
  -6   4   4      484.07      250.02    108.93 o
  -5   4   4     2468.95     2331.82    101.58 o
  -4   4   4     3447.35     3551.82    194.52 o
  -3   4   4     7959.56     8194.18    246.68 o
  -2   4   4    13335.71    12495.34    299.49 o
  -1   4   4     8449.66     9719.94    223.78 o
   0   4   4    18714.01    19015.21    369.22 o
   1   4   4     9032.97     8558.68    271.68 o
   2   4   4    69277.37    69358.27   1858.26 o
   3   4   4    28024.32    27984.77    790.72 o
   4   4   4     4331.97     4959.61    121.92 o
   5   4   4    88529.92    87317.31   1892.95 o
   6   4   4       35.85      -25.21     50.27 o
   7   4   4    44322.69    43829.87    880.12 o
   8   4   4      728.79      907.97     71.42 o
   9   4   4    15816.72    15976.52    298.28 o
  10   4   4        1.16       34.19     54.60 o
  11   4   4      408.48      497.27     69.01 o
  12   4   4     9065.22     8765.07    228.54 o
  13   4   4     6730.89     6165.17    203.71 o
  14   4   4      484.52      506.68    131.96 o
  15   4   4     1482.67     1596.85    149.25 o
  16   4   4     1185.39     1224.35    103.32 o
  17   4   4     3980.86     3911.17    407.70 o
  18   4   4    10202.71     9670.99   1356.44 o
 -12   5   4     5482.02     6036.57    727.97 o
 -11   5   4    15271.22    15763.59    666.60 o
 -10   5   4    10106.54     9509.36    461.81 o
  -9   5   4      227.45       32.47    378.35 o
  -8   5   4        3.63      119.31     70.79 o
  -7   5   4    13462.74    13862.73    257.20 o
  -6   5   4      203.13      112.85    112.70 o
  -5   5   4      365.21      147.99     69.68 o
  -4   5   4     9123.72     9443.33    454.41 o
  -3   5   4     4983.43     4688.89    186.27 o
  -2   5   4     2155.98     2035.59     85.48 o
  -1   5   4      881.66      865.89     66.11 o
   0   5   4     5062.62     5080.12    151.10 o
   1   5   4     1399.95     1459.33     73.62 o
   2   5   4    61860.00    64472.54   1754.57 o
   3   5   4    62450.21    63200.98   1536.25 o
   4   5   4     2749.87     2518.83     91.19 o
   5   5   4    88690.72    87274.82   1857.89 o
   6   5   4    59670.98    59067.94    964.15 o
   7   5   4    12365.68    12116.65    288.83 o
   8   5   4    51062.13    50211.06    691.17 o
   9   5   4     5457.23     5400.06    120.82 o
  10   5   4     8613.86     8243.82    164.51 o
  11   5   4      262.69      276.24     69.51 o
  12   5   4       40.05       25.23     75.09 o
  13   5   4     7917.79     7987.22    252.60 o
  14   5   4     1801.86     1900.87    115.70 o
  15   5   4     5494.11     5220.53    370.50 o
  16   5   4     8365.27     8613.06    248.48 o
  17   5   4     1469.33     1791.67    180.20 o
  18   5   4     3930.76     4006.20    359.29 o
  19   5   4     1788.37     1641.67    746.33 o
 -11   6   4     2102.36     2018.08    857.91 o
 -10   6   4    12922.93    13676.35    575.00 o
  -9   6   4     4759.64     4121.36    363.22 o
  -8   6   4      571.28      519.08    104.12 o
  -7   6   4      720.94      955.72     92.16 o
  -6   6   4       22.30       69.93     84.74 o
  -5   6   4    16599.67    17143.38    397.50 o
  -4   6   4     1650.21     1813.47    134.33 o
  -3   6   4     4349.60     4398.75    120.15 o
  -2   6   4     1567.72     1431.15     86.57 o
  -1   6   4     6881.80     6680.38    243.52 o
   0   6   4    10715.01    10923.08    251.64 o
   1   6   4    47724.56    48433.11   1215.66 o
   2   6   4      819.40      627.77     92.34 o
   3   6   4    56078.32    58479.21   1606.78 o
   4   6   4    37214.07    36274.13    832.32 o
   5   6   4    21393.53    21105.39    471.08 o
   6   6   4    77685.00    76724.38   1547.17 o
   7   6   4     1713.21     1890.13     87.75 o
   8   6   4    31640.75    28990.47    639.10 o
   9   6   4     3745.77     3387.79     89.68 o
  10   6   4     1510.33     1301.49     78.28 o
  11   6   4     1814.05     1819.21     89.07 o
  12   6   4     4759.75     4406.09    133.63 o
  13   6   4     1705.64     1761.04    113.85 o
  14   6   4      135.52      209.11    104.66 o
  15   6   4     1113.90     1250.32    124.80 o
  16   6   4    12081.42    12633.90    324.06 o
  17   6   4     3082.30     2777.57    213.38 o
  18   6   4      391.19      529.29    192.71 o
  19   6   4     1749.85     1947.60    257.38 o
 -10   7   4     5206.57     4800.39    510.51 o
  -9   7   4     7372.85     7988.44    796.86 o
  -8   7   4      418.18      353.38     72.40 o
  -7   7   4       81.62       65.06    101.72 o
  -6   7   4      110.37      203.55     83.23 o
  -5   7   4    34817.24    33661.85    646.37 o
  -4   7   4    37158.67    37691.82    727.60 o
  -3   7   4      407.32      451.54     79.77 o
  -2   7   4      549.76      425.93     99.54 o
  -1   7   4       28.43      148.31     85.98 o
   0   7   4     4184.47     4571.41    159.55 o
   1   7   4    74412.16    76775.55   1355.37 o
   2   7   4    72090.41    73156.84   1666.71 o
   3   7   4     2072.01     2335.42     99.59 o
   4   7   4    16437.58    17148.01    579.18 o
   5   7   4       67.12      193.01     57.62 o
   6   7   4       11.77      153.60     56.56 o
   7   7   4     2324.95     1985.34    102.32 o
   8   7   4    24758.29    23893.02    412.68 o
   9   7   4    29968.73    29285.94    783.53 o
  10   7   4       51.18       51.89     35.24 o
  11   7   4     6177.98     5634.75    152.01 o
  12   7   4    15162.24    14298.69    260.67 o
  13   7   4    18215.36    18525.70    505.74 o
  14   7   4    16646.53    16622.54    305.79 o
  15   7   4     2707.83     2740.09    148.13 o
  16   7   4    10354.65     9945.00    250.93 o
  17   7   4     7939.51     7720.63    436.05 o
  18   7   4     2475.50     2536.73    241.82 o
  19   7   4     2171.62     2143.62    515.55 o
 -10   8   4     2578.79     2878.45    943.95 o
  -9   8   4     7496.75     7625.34    596.55 o
  -8   8   4     4456.73     4362.05    399.06 o
  -7   8   4     1419.55     1324.53    142.06 o
  -6   8   4      577.95      619.48    101.16 o
  -5   8   4    12276.86    11734.20    328.45 o
  -4   8   4    53854.32    53695.49    884.14 o
  -3   8   4    10645.52    10859.96    244.01 o
  -2   8   4      176.66      158.75     88.47 o
  -1   8   4     1310.69     1295.79     94.82 o
   0   8   4       92.73      -67.99     90.32 o
   1   8   4    21346.23    22015.71    487.24 o
   2   8   4    61279.33    59879.50   1360.81 o
   3   8   4    17547.03    17495.99    469.35 o
   4   8   4    12220.62    12289.65    255.19 o
   5   8   4     4170.29     4258.46    175.37 o
   6   8   4     3941.05     3953.55    109.48 o
   7   8   4     3456.76     3818.03    116.46 o
   8   8   4        0.34      110.79     82.56 o
   9   8   4    28607.63    28785.48    789.98 o
  10   8   4     3079.28     3020.02    132.03 o
  11   8   4       28.81      -24.47     62.74 o
  12   8   4    19906.09    19670.74    492.11 o
  13   8   4    20987.86    20965.20    520.37 o
  14   8   4    32750.44    32714.87    601.37 o
  15   8   4    11798.05    11578.45    285.04 o
  16   8   4     2133.56     2212.11    156.13 o
  17   8   4     8317.74     8460.33    321.52 o
  18   8   4       13.41      212.07    225.78 o
  19   8   4     3775.22     3299.24    325.71 o
  -9   9   4     2717.41     3141.94    994.14 o
  -8   9   4     6060.63     6068.66    344.29 o
  -7   9   4    13551.40    13344.89    401.29 o
  -6   9   4     6251.95     6149.50    189.18 o
  -5   9   4       70.40      213.24     92.84 o
  -4   9   4     7205.44     6938.03    203.02 o
  -3   9   4     7664.95     7676.27    254.46 o
  -2   9   4      481.88      524.07    104.69 o
  -1   9   4      487.51      476.69    104.90 o
   0   9   4      431.75      550.62     89.47 o
   1   9   4     4989.37     4848.31    159.16 o
   2   9   4    15988.79    15227.39    362.59 o
   3   9   4    14851.25    14423.21    318.41 o
   4   9   4    15975.74    15708.85    406.40 o
   5   9   4     9717.78     9329.01    311.36 o
   6   9   4       12.83      -47.54     87.50 o
   7   9   4        8.06      -54.77     82.55 o
   8   9   4    22616.56    21880.32    661.16 o
   9   9   4     2077.70     2134.43    115.59 o
  10   9   4      169.50      125.63     86.96 o
  11   9   4     3387.25     3646.47    153.62 o
  12   9   4     1124.82     1086.87     77.26 o
  13   9   4     8155.82     7815.16    163.70 o
  14   9   4     2658.08     2781.54    146.12 o
  15   9   4     7924.57     7295.11    214.05 o
  16   9   4       61.05      102.88    186.23 o
  17   9   4     8449.99     8465.37    270.24 o
  18   9   4     4518.22     4565.15    278.12 o
  19   9   4       53.89       87.42    271.12 o
  -8  10   4    15104.93    13101.93   1276.23 o
  -7  10   4     9022.55     9137.14    573.60 o
  -6  10   4    12278.21    11768.33    273.30 o
  -5  10   4     9199.88     8758.54    229.44 o
  -4  10   4     5171.66     4629.25    166.23 o
  -3  10   4     1038.19     1182.52    138.66 o
  -2  10   4      109.84      125.40    107.11 o
  -1  10   4     1528.97     1806.33    131.57 o
   0  10   4     4175.33     4327.45    155.98 o
   1  10   4    11306.28    11630.97    368.08 o
   2  10   4     6411.14     6239.15    176.17 o
   3  10   4     1077.84     1178.21     92.72 o
   4  10   4     7498.80     7070.58    266.26 o
   5  10   4    39757.17    40213.88    690.64 o
   6  10   4        7.29      -32.53    106.78 o
   7  10   4      257.90      261.19     93.10 o
   8  10   4    43555.51    43653.65    689.65 o
   9  10   4    21206.28    21379.86    413.28 o
  10  10   4     8225.76     8355.00    208.81 o
  11  10   4     4083.04     3636.99    109.04 o
  12  10   4      366.75      415.27    118.90 o
  13  10   4     1992.97     1784.21    108.41 o
  14  10   4       27.61      176.33     78.00 o
  15  10   4      529.99      640.69     94.99 o
  16  10   4     2277.62     2476.79    225.98 o
  17  10   4     1614.16     1607.92    226.89 o
  18  10   4     8589.43     8312.06    494.41 o
  19  10   4     2690.23     3139.15    477.40 o
  -7  11   4     3374.43     5570.08   2003.74 o
  -6  11   4      134.30      180.90    192.38 o
  -5  11   4     6814.72     6749.36    220.78 o
  -4  11   4    18779.46    18997.00    453.59 o
  -3  11   4     6817.79     6488.73    212.04 o
  -2  11   4     1118.03     1091.56    149.01 o
  -1  11   4     4031.77     4076.62    175.00 o
   0  11   4     7750.26     7813.99    214.82 o
   1  11   4     7127.83     7277.39    199.66 o
   2  11   4    10809.50    11194.21    257.14 o
   3  11   4     3436.26     3416.98    129.91 o
   4  11   4      862.65      895.51    111.20 o
   5  11   4    34195.69    32571.50    793.88 o
   6  11   4     1079.39     1013.29    130.23 o
   7  11   4     2277.39     2309.56    133.38 o
   8  11   4    10213.72    10207.71    251.64 o
   9  11   4    32031.62    33449.83    860.87 o
  10  11   4     9877.02     9417.24    244.98 o
  11  11   4     4785.98     4363.30    131.41 o
  12  11   4      282.34      310.44     67.27 o
  13  11   4     1493.14     1432.87    151.52 o
  14  11   4     1247.96     1019.96     85.73 o
  15  11   4     5756.99     5229.76    230.32 o
  16  11   4      233.08      152.58     93.04 o
  17  11   4     3915.35     3741.48    157.20 o
  18  11   4      948.39      556.33    311.35 o
  19  11   4      584.74      590.21    471.21 o
  -6  12   4     3119.89     3091.10    398.67 o
  -5  12   4       82.67      -85.20    175.36 o
  -4  12   4     9561.23     9623.88    318.61 o
  -3  12   4     4313.75     4000.37    210.36 o
  -2  12   4     7181.72     7015.80    245.83 o
  -1  12   4      243.15      334.54    159.55 o
   0  12   4    33394.12    32649.38    538.64 o
   1  12   4    40596.89    40991.40    622.56 o
   2  12   4     2602.36     2485.93    171.05 o
   3  12   4     3158.84     2888.16    120.29 o
   4  12   4      215.73      132.52    120.41 o
   5  12   4     1047.18     1023.59    131.22 o
   6  12   4     1330.73     1407.63    134.57 o
   7  12   4     7386.56     7063.27    209.18 o
   8  12   4      227.86      183.06    120.11 o
   9  12   4     7014.51     7268.58    218.68 o
  10  12   4     5364.60     4930.94    232.29 o
  11  12   4       13.96       33.05     83.17 o
  12  12   4      544.07      794.03    101.61 o
  13  12   4    12567.10    12807.53    312.42 o
  14  12   4     5188.44     4883.03    226.40 o
  15  12   4     3465.01     3548.83    215.90 o
  16  12   4      132.12       58.19    192.36 o
  17  12   4    10529.48     9809.38    442.89 o
  18  12   4     7039.55     7441.04    610.15 o
  19  12   4       15.43      612.33    450.42 o
  -5  13   4     7800.31     7485.24    569.59 o
  -4  13   4     2140.29     1624.96    245.22 o
  -3  13   4     5550.21     5590.96    332.43 o
  -2  13   4     7060.02     6869.44    265.32 o
  -1  13   4     4000.16     3982.04    192.93 o
   0  13   4     9344.67     9645.86    321.58 o
   1  13   4    76265.47    77583.15   1095.72 o
   2  13   4     8812.62     8946.79    244.14 o
   3  13   4     3887.45     3931.63    187.89 o
   4  13   4     1816.67     1821.23    178.63 o
   5  13   4    23461.02    22540.93    446.77 o
   6  13   4      957.10     1171.16    136.27 o
   7  13   4      230.39       64.05    132.97 o
   8  13   4     3473.01     3598.00    188.00 o
   9  13   4      246.73      336.76    132.38 o
  10  13   4    10368.62    10004.61    310.95 o
  11  13   4     2390.93     2277.83    219.78 o
  12  13   4     3603.83     3528.19    198.49 o
  13  13   4    15514.91    15749.66    389.10 o
  14  13   4    14474.27    14056.87    393.80 o
  15  13   4       52.60      -56.89    199.62 o
  16  13   4     1849.12     2039.41    245.43 o
  17  13   4     7657.25     7934.19    458.65 o
  18  13   4    21160.04    22281.66    757.91 o
  19  13   4     2733.84     3687.33    474.42 o
  -4  14   4      527.17      799.16    280.89 o
  -3  14   4     2325.45     2439.08    304.88 o
  -2  14   4      490.21      542.66    173.15 o
  -1  14   4     1340.50     1321.11    188.40 o
   0  14   4     2055.83     1972.56    175.75 o
   1  14   4    17560.10    18148.33    378.74 o
   2  14   4    34462.98    35511.02    585.64 o
   3  14   4      421.95       74.44    138.54 o
   4  14   4      334.95      302.42    145.89 o
   5  14   4    11347.77    11049.21    399.41 o
   6  14   4    11109.97    11528.32    333.46 o
   7  14   4     1901.77     1928.62    171.86 o
   8  14   4      553.89      603.88    173.99 o
   9  14   4       82.24       16.93    127.68 o
  10  14   4    17476.99    18395.09    466.35 o
  11  14   4     1561.42     1508.09    193.55 o
  12  14   4     3172.20     3054.72    234.90 o
  13  14   4     1835.28     2019.32    188.80 o
  14  14   4     8222.50     8492.32    317.19 o
  15  14   4     1063.86     1057.35    253.56 o
  16  14   4     1435.89     1236.76    280.00 o
  17  14   4       24.47     -118.27    314.44 o
  18  14   4     8777.50     8831.12    446.59 o
  19  14   4     6914.32     7747.99    965.91 o
  -3  15   4     1551.36     1036.09    390.57 o
  -2  15   4     1118.07      787.58    405.65 o
  -1  15   4      218.26      425.20    275.06 o
   0  15   4    15552.17    15557.79    408.95 o
   1  15   4      494.09      629.57    211.20 o
   2  15   4     7125.09     7627.75    370.61 o
   3  15   4     4380.05     4330.41    244.17 o
   4  15   4      407.94      404.80    173.38 o
   5  15   4     3160.38     3487.81    220.89 o
   6  15   4    11933.48    12897.96    339.56 o
   7  15   4       87.88      161.86    166.96 o
   8  15   4      296.18      299.66    139.85 o
   9  15   4     4386.82     4488.63    231.51 o
  10  15   4    10311.81    10420.87    320.35 o
  11  15   4     3890.39     3823.29    279.11 o
  12  15   4      484.11      644.72    226.24 o
  13  15   4     5707.03     5315.74    307.90 o
  14  15   4       82.55      449.12    217.61 o
  15  15   4     3919.25     4253.22    310.39 o
  16  15   4       24.16      195.62    280.55 o
  17  15   4     2513.69     2671.14    324.02 o
  18  15   4      216.52      301.77    360.80 o
  19  15   4     3442.36     2599.35   1382.88 o
  -2  16   4     4674.08     4730.43    545.72 o
  -1  16   4      160.62     -167.92    332.81 o
   0  16   4     3837.54     3690.64    364.38 o
   1  16   4    23086.43    22422.11    640.15 o
   2  16   4     2750.27     2723.64    245.67 o
   3  16   4       66.72      315.04    296.03 o
   4  16   4     2914.76     3123.78    228.90 o
   5  16   4      996.76      809.19    256.83 o
   6  16   4     1791.89     2138.32    213.32 o
   7  16   4       78.83       86.83    173.24 o
   8  16   4     8393.74     8681.44    309.26 o
   9  16   4     7592.79     7510.63    292.70 o
  10  16   4     7378.33     7553.10    316.75 o
  11  16   4     5652.41     6046.23    313.95 o
  12  16   4      759.98      511.44    241.04 o
  13  16   4     8381.14     7902.41    424.08 o
  14  16   4    24855.19    24086.48    854.97 o
  15  16   4      812.99     1068.74    265.22 o
  16  16   4     4911.33     5631.93    372.95 o
  17  16   4     2167.08     2183.26    444.41 o
  18  16   4       25.29      240.29    444.95 o
  -1  17   4      403.13      758.32    440.15 o
   0  17   4     3640.26     4624.81    497.93 o
   1  17   4     7065.15     7439.65    471.47 o
   2  17   4    24030.86    24478.59    679.10 o
   3  17   4        6.56     -200.33    204.06 o
   4  17   4      797.51      790.10    238.66 o
   5  17   4       81.47       76.11    221.59 o
   6  17   4     4017.43     3562.94    279.94 o
   7  17   4      499.92      916.19    226.48 o
   8  17   4       12.33     -146.92    219.13 o
   9  17   4     4378.79     4385.53    277.06 o
  10  17   4     3680.12     3812.65    446.80 o
  11  17   4     2701.25     2489.44    287.43 o
  12  17   4     1172.66     1286.91    316.31 o
  13  17   4      439.30      654.45    358.50 o
  14  17   4    23463.84    24433.78   1043.39 o
  15  17   4    16396.06    16181.51    712.89 o
  16  17   4     3414.73     3309.05    475.69 o
  17  17   4     2218.97     1978.85    470.21 o
  18  17   4        2.69     -519.65    519.65 o
   1  18   4     2092.00     2545.83    597.33 o
   2  18   4    13247.70    13723.82   1115.02 o
   3  18   4     2350.34     2195.64    303.77 o
   4  18   4     5466.56     5021.49    326.30 o
   5  18   4     3490.03     3549.33    319.24 o
   6  18   4     4587.52     4192.36    323.27 o
   7  18   4     8052.02     7935.57    373.30 o
   8  18   4     1973.44     1892.07    274.23 o
   9  18   4        4.72      215.35    238.06 o
  10  18   4      160.48       46.09    270.95 o
  11  18   4      321.65      125.36    465.23 o
  12  18   4     1541.51     3091.69   1259.52 o
  13  18   4     2258.20     2181.66    500.68 o
  14  18   4     1769.40     2496.72    501.99 o
  15  18   4    19680.88    18662.68    951.25 o
  16  18   4       27.62     -157.67    505.78 o
  17  18   4    15283.59    16278.74    922.33 o
   2  19   4      494.17     -326.51    544.90 o
   3  19   4     3942.56     3940.89    431.67 o
   4  19   4     3116.97     3210.70    400.00 o
   5  19   4     6677.40     6673.41    392.47 o
   6  19   4     6000.58     5185.54    367.62 o
   7  19   4    11967.19    12152.64    510.14 o
   8  19   4      638.91      596.81    280.15 o
   9  19   4       13.32      -24.36    293.68 o
  10  19   4     5627.20     5964.65    399.66 o
  11  19   4     2746.19     3569.48    672.93 o
  12  19   4      478.52      363.61    481.17 o
  13  19   4     2385.59     2069.62    404.27 o
  14  19   4      918.23       41.28    532.42 o
  15  19   4     6451.87     5603.61    683.55 o
  16  19   4     4075.59     3826.91   1336.61 o
   5  20   4     1434.17     1530.77    433.19 o
   6  20   4     3793.98     4145.83    406.90 o
   7  20   4     5839.77     6346.38    484.96 o
   8  20   4     1005.55      813.40    406.71 o
   9  20   4     1483.77     2139.25    780.44 o
  10  20   4     1995.26     1967.48    405.17 o
  11  20   4     8200.17     9403.46   2003.27 o
  12  20   4      162.77      469.28    528.17 o
  13  20   4      483.30     1267.42    561.77 o
  14  20   4     1203.44     1046.99    587.82 o
  15  20   4      419.77      496.49    542.32 o
   8  21   4       13.87      172.81    466.44 o
   9  21   4     2603.61     1881.87    450.66 o
  10  21   4      964.60     1356.79    443.46 o
  11  21   4     5216.18     5008.17    980.65 o
  12  21   4       48.23      969.82    714.34 o
 -10 -19   5       59.38       38.17    445.53 o
  -9 -19   5     1036.10      797.07    560.52 o
  -8 -19   5     5993.42     6426.31    868.56 o
  -7 -19   5      285.15      -59.34    507.58 o
  -6 -19   5     6440.84     6781.01    716.67 o
  -5 -19   5    10103.28    11362.97   1058.47 o
  -4 -19   5     1691.08     2255.82    405.92 o
  -3 -19   5      176.49      589.62    425.30 o
  -2 -19   5     5638.15     7101.40    638.36 o
 -12 -18   5     1611.26     2269.99    559.36 o
 -11 -18   5      831.25      150.30    474.47 o
 -10 -18   5     3568.08     3131.70    516.83 o
  -9 -18   5      218.87      247.98    313.78 o
  -8 -18   5     4754.35     4510.52    839.86 o
  -7 -18   5     4602.40     5573.26    834.16 o
  -6 -18   5      192.19      275.63    274.43 o
  -5 -18   5     1676.52      898.20    506.59 o
  -4 -18   5      803.72      930.03    292.75 o
  -3 -18   5       23.68       17.92    278.20 o
  -2 -18   5     2457.39     2328.12    332.43 o
  -1 -18   5     9145.34     8892.97    473.79 o
   0 -18   5     4539.94     5245.54    522.92 o
   1 -18   5      214.69      -98.63    825.31 o
 -13 -17   5    12875.77    12924.92   1232.42 o
 -12 -17   5       96.42      167.16    455.26 o
 -11 -17   5      439.93      448.56    329.37 o
 -10 -17   5     7255.57     7181.38    854.56 o
  -9 -17   5      232.11      556.37    394.33 o
  -8 -17   5        3.85     -168.08    379.98 o
  -7 -17   5     2743.59     3040.64    681.73 o
  -6 -17   5     2444.31     3337.48    497.59 o
  -5 -17   5     1361.92     1411.39    255.26 o
  -4 -17   5      138.62     -120.32    181.48 o
  -3 -17   5      495.57      609.42    211.64 o
  -2 -17   5      505.89      298.06    195.71 o
  -1 -17   5      720.33      563.38    212.98 o
   0 -17   5     3974.27     4034.27    307.86 o
   1 -17   5     1286.06     1144.94    324.61 o
   2 -17   5     4969.71     5815.99    629.20 o
   3 -17   5    15098.19    15961.74   1855.97 o
 -13 -16   5     5851.79     5604.75    558.21 o
 -12 -16   5      556.68      408.80    408.82 o
 -11 -16   5        0.32      241.44    388.61 o
 -10 -16   5     5324.42     4626.55    420.88 o
  -9 -16   5     2365.43     2252.26    320.84 o
  -8 -16   5     4638.38     4798.11    494.12 o
  -7 -16   5     4862.86     5195.14    404.44 o
  -6 -16   5      169.10      183.12    302.91 o
  -5 -16   5      913.11      827.30    319.23 o
  -4 -16   5     2030.38     1683.19    205.27 o
  -3 -16   5      393.79      220.43    184.06 o
  -2 -16   5    10271.17    11378.61    446.62 o
  -1 -16   5     5887.59     5807.77    285.64 o
   0 -16   5       33.23       92.10    218.04 o
   1 -16   5     1924.49     1737.51    245.21 o
   2 -16   5      209.98      688.77    258.00 o
   3 -16   5     9995.72    10423.03    704.86 o
   4 -16   5     2948.81     4296.29   1025.39 o
 -14 -15   5    12888.15    12769.43    926.36 o
 -13 -15   5     1910.08     2352.20    410.21 o
 -12 -15   5       29.39     -177.72    310.97 o
 -11 -15   5        0.99      198.61    346.22 o
 -10 -15   5     2052.11     1285.79    325.43 o
  -9 -15   5     2610.13     2542.06    336.86 o
  -8 -15   5     3257.83     3892.42    326.64 o
  -7 -15   5    24807.08    25617.91    626.85 o
  -6 -15   5     8519.14     7934.39    354.60 o
  -5 -15   5     4142.66     4278.61    309.70 o
  -4 -15   5        4.93      111.66    171.90 o
  -3 -15   5     1250.00     1435.06    165.34 o
  -2 -15   5    17944.81    18026.03    383.62 o
  -1 -15   5    28646.25    29013.51    534.42 o
   0 -15   5     5615.32     6157.35    350.54 o
   1 -15   5       15.08      175.27    170.56 o
   2 -15   5      894.19      930.28    222.44 o
   3 -15   5     1846.46     2027.56    262.77 o
   4 -15   5     6093.17     7343.93   1244.07 o
   5 -15   5     1354.13     1826.89    409.38 o
   6 -15   5     9991.40     9903.50   1311.63 o
 -15 -14   5      176.12      314.28    515.47 o
 -14 -14   5    16684.20    17512.52    995.42 o
 -13 -14   5    15392.90    14671.48    591.56 o
 -12 -14   5        2.74       20.70    311.36 o
 -11 -14   5      626.55     -262.92    296.69 o
 -10 -14   5     2690.73     2630.51    342.74 o
  -9 -14   5    10399.67    10878.74    546.85 o
  -8 -14   5      503.97      598.92    219.57 o
  -7 -14   5     6393.58     6738.43    295.04 o
  -6 -14   5    18650.72    18123.65    500.33 o
  -5 -14   5     5001.23     4879.71    287.53 o
  -4 -14   5     3022.39     2853.83    251.24 o
  -3 -14   5     4365.72     4631.15    229.85 o
  -2 -14   5      409.72      391.55    132.27 o
  -1 -14   5    39649.16    40704.25    651.67 o
   0 -14   5    16572.61    16523.89    368.08 o
   1 -14   5       64.63     -110.68    145.57 o
   2 -14   5      106.49     -151.27    151.27 o
   3 -14   5      258.38      598.12    292.35 o
   4 -14   5     6771.61     6621.03    321.95 o
   5 -14   5      921.38     1149.01    308.23 o
   6 -14   5     6623.80     6143.99    405.95 o
   7 -14   5     1036.76     1379.27    383.88 o
 -15 -13   5     8979.27     8502.35   1335.38 o
 -14 -13   5      405.07      279.00    360.38 o
 -13 -13   5    23116.66    22943.96    926.37 o
 -12 -13   5     1111.46      818.94    319.90 o
 -11 -13   5     6718.70     6240.22    377.62 o
 -10 -13   5     3225.50     3843.88    347.94 o
  -9 -13   5    13741.55    13777.80    412.43 o
  -8 -13   5    22388.58    22777.55    510.37 o
  -7 -13   5     1788.25     2341.33    229.19 o
  -6 -13   5     2188.32     2374.87    258.50 o
  -5 -13   5     1458.52     1486.29    214.68 o
  -4 -13   5      188.84      281.02    185.15 o
  -3 -13   5      503.73      519.54    172.36 o
  -2 -13   5    11373.29    10846.77    274.50 o
  -1 -13   5      599.10      549.96    134.17 o
   0 -13   5    14741.86    14573.05    316.85 o
   1 -13   5     1497.40      978.28    154.72 o
   2 -13   5     5155.93     5584.97    222.00 o
   3 -13   5      217.71       69.00    149.17 o
   4 -13   5      421.06      426.65    160.77 o
   5 -13   5     9288.33     9262.47    305.78 o
   6 -13   5     1868.32     2177.55    682.35 o
   7 -13   5      107.36      214.13    268.37 o
   8 -13   5     2147.03     2206.46    510.74 o
 -15 -12   5     4591.98     5145.52    627.08 o
 -14 -12   5     8096.70     7755.38    485.41 o
 -13 -12   5     7524.49     7989.65    447.91 o
 -12 -12   5     9461.34    10189.66    456.91 o
 -11 -12   5     1622.68     1709.21    241.96 o
 -10 -12   5     6878.02     7118.02    344.88 o
  -9 -12   5    11117.33    11487.42    618.70 o
  -8 -12   5    22147.71    22431.88    498.30 o
  -7 -12   5     9345.34     9206.70    299.04 o
  -6 -12   5     7585.11     7034.32    275.84 o
  -5 -12   5     2917.75     2828.35    209.70 o
  -4 -12   5      450.42      324.86    175.95 o
  -3 -12   5     3195.34     3325.15    263.69 o
  -2 -12   5     4694.74     5102.06    227.83 o
  -1 -12   5     4310.41     4535.77    184.28 o
   0 -12   5     1716.29     1959.69    144.36 o
   1 -12   5      591.93      339.62    127.31 o
   2 -12   5    13236.86    12997.62    293.17 o
   3 -12   5     3113.94     3185.01    182.21 o
   4 -12   5      220.05      394.15    144.43 o
   5 -12   5     1860.64     2096.86    184.58 o
   6 -12   5     8517.29     8789.79    288.03 o
   7 -12   5     7879.73     7570.85    425.45 o
   8 -12   5     4201.59     4908.73    471.20 o
   9 -12   5     3632.64     4839.17   1004.67 o
 -15 -11   5       62.97     -427.70    444.24 o
 -14 -11   5     3198.70     3649.04    415.86 o
 -13 -11   5      513.18      440.07    310.79 o
 -12 -11   5     8138.58     8237.66    408.11 o
 -11 -11   5       57.40      192.00    196.81 o
 -10 -11   5      219.69      341.18    188.96 o
  -9 -11   5      884.79     1325.48    193.43 o
  -8 -11   5    11388.81    11365.46    332.29 o
  -7 -11   5     1521.32     1550.98    179.53 o
  -6 -11   5     9169.06     9300.83    376.55 o
  -5 -11   5    32854.17    32796.88    758.22 o
  -4 -11   5     4555.16     4633.87    278.22 o
  -3 -11   5    14916.59    15422.57    517.76 o
  -2 -11   5    14312.62    14406.01    350.88 o
  -1 -11   5     3730.66     3956.36    182.69 o
   0 -11   5       18.56      125.83    104.84 o
   1 -11   5     6723.43     7282.70    217.28 o
   2 -11   5    13420.88    13429.25    302.84 o
   3 -11   5     9271.34     9651.70    247.47 o
   4 -11   5     3153.06     3135.14    168.18 o
   5 -11   5      380.79      350.30    135.65 o
   6 -11   5     1639.17     1710.69    154.20 o
   7 -11   5     4755.48     4596.70    253.45 o
   8 -11   5     8530.15     8431.01    377.95 o
   9 -11   5      950.45     1067.08    305.39 o
  10 -11   5      640.34     1286.98    859.70 o
 -15 -10   5     8634.34     9972.31    946.19 o
 -14 -10   5     4819.18     3230.26    404.39 o
 -13 -10   5      643.24      799.88    301.45 o
 -12 -10   5      585.28      724.60    330.49 o
 -11 -10   5      365.64      298.66    203.47 o
 -10 -10   5     2075.98     2277.29    230.63 o
  -9 -10   5     7386.49     7433.50    291.26 o
  -8 -10   5     2323.83     2268.87    187.54 o
  -7 -10   5     2668.67     2785.76    257.30 o
  -6 -10   5        9.44       33.48    119.94 o
  -5 -10   5    18353.49    18027.56    412.66 o
  -4 -10   5    27409.71    26292.80    545.24 o
  -3 -10   5     3646.98     3533.82    233.94 o
  -2 -10   5    66877.30    67222.74   1042.53 o
  -1 -10   5    14020.06    14141.24    293.70 o
   0 -10   5      286.27      471.02    164.29 o
   1 -10   5    12328.25    11431.26    259.52 o
   2 -10   5     5509.81     5184.66    184.03 o
   3 -10   5     8025.41     7663.53    278.05 o
   4 -10   5     1621.12     1639.95    143.71 o
   5 -10   5    13829.50    13877.79    306.96 o
   6 -10   5       25.92      127.45    118.49 o
   7 -10   5     1380.40     1149.06    137.21 o
   8 -10   5      994.93     1081.28    135.18 o
   9 -10   5     1136.14      970.07    121.31 o
  10 -10   5     4625.41     3608.88    838.42 o
  11 -10   5     7604.20     8164.58   1232.76 o
 -15  -9   5    15242.08    15446.23   1153.22 o
 -14  -9   5    26077.44    27179.10    836.53 o
 -13  -9   5     3359.08     3547.44    328.67 o
 -12  -9   5        6.17      -64.74    177.16 o
 -11  -9   5      695.00      827.07    198.70 o
 -10  -9   5     1298.93     1431.41    198.47 o
  -9  -9   5     9859.83    10563.65    329.64 o
  -8  -9   5    24481.90    25417.47    543.18 o
  -7  -9   5     8900.83     8405.22    255.99 o
  -6  -9   5       33.45       31.25    106.10 o
  -5  -9   5      219.38      192.26    130.19 o
  -4  -9   5    29509.70    28527.12    583.83 o
  -3  -9   5    10800.62    10531.98    295.39 o
  -2  -9   5    53551.33    53962.31    898.51 o
  -1  -9   5    67978.48    69214.49   1046.22 o
   0  -9   5     8506.18     8062.97    198.58 o
   1  -9   5      614.72      467.60     87.08 o
   2  -9   5    14662.95    14091.94    270.76 o
   3  -9   5     5350.13     5359.81    176.59 o
   4  -9   5     1382.69     1454.10    112.22 o
   5  -9   5     9260.00     9144.32    225.80 o
   6  -9   5      100.86      157.96    116.52 o
   7  -9   5      287.14      425.82    148.73 o
   8  -9   5      105.59       79.12    116.81 o
   9  -9   5     1018.75     1063.75     89.85 o
  10  -9   5     1503.18      741.13    342.95 o
  11  -9   5    20316.24    20593.83   1424.49 o
  12  -9   5     2724.19     2636.24    417.34 o
 -15  -8   5      178.75      695.56    455.20 o
 -14  -8   5    21891.62    24098.29   2065.02 o
 -13  -8   5    11665.03    10763.28    402.84 o
 -12  -8   5      260.62      264.46    183.11 o
 -11  -8   5      422.76      345.45    199.35 o
 -10  -8   5     3726.20     3450.24    231.01 o
  -9  -8   5      230.61      241.71    157.48 o
  -8  -8   5    18029.36    18777.57    443.79 o
  -7  -8   5    13517.42    13434.44    354.10 o
  -6  -8   5      141.63      209.73    117.35 o
  -5  -8   5        0.85      161.90    118.79 o
  -4  -8   5     8019.42     7640.23    250.71 o
  -3  -8   5    43841.24    43705.59    788.72 o
  -2  -8   5      398.11      550.89    125.66 o
  -1  -8   5    44806.97    44601.55    718.43 o
   0  -8   5    12814.26    12602.69    256.03 o
   1  -8   5      843.06      897.55     86.64 o
   2  -8   5     1436.03     1295.28     96.69 o
   3  -8   5    11166.51    10840.63    344.92 o
   4  -8   5     8945.15     8810.30    198.25 o
   5  -8   5     1909.96     1955.62    120.78 o
   6  -8   5      345.24      462.79    105.84 o
   7  -8   5     7174.42     6991.67    195.47 o
   8  -8   5      675.68      719.32     94.14 o
   9  -8   5      470.46      573.24     70.93 o
  10  -8   5     4544.43     4101.57    380.73 o
  11  -8   5     5098.67     4968.53    430.39 o
  12  -8   5    10830.14    10376.17    587.92 o
 -15  -7   5     8771.62     9234.64    652.04 o
 -14  -7   5     2556.71     2470.33    319.24 o
 -13  -7   5     3965.91     3973.22    257.79 o
 -12  -7   5     3439.92     3516.15    251.39 o
 -11  -7   5      976.13      838.39    192.83 o
 -10  -7   5     4959.40     4553.12    318.80 o
  -9  -7   5    13584.60    14514.64    381.32 o
  -8  -7   5     2274.82     2299.58    191.58 o
  -7  -7   5     1540.14     1359.56    146.42 o
  -6  -7   5    13197.00    13689.76    345.58 o
  -5  -7   5     5395.16     5691.49    220.78 o
  -4  -7   5      544.59      565.53    137.03 o
  -3  -7   5    27902.84    26857.30    539.21 o
  -2  -7   5    83952.84    85041.85   1376.41 o
  -1  -7   5      235.19      139.31    105.25 o
   0  -7   5      391.62      442.24     87.25 o
   1  -7   5     1040.76     1019.87     95.55 o
   2  -7   5     2625.17     2768.87    114.94 o
   3  -7   5     3562.99     3076.02    118.15 o
   4  -7   5     2804.68     2700.35    132.78 o
   5  -7   5     2331.58     2502.28    111.92 o
   6  -7   5      795.64      801.44     85.39 o
   7  -7   5    21391.75    21636.37    375.95 o
   8  -7   5    10781.03    11206.53    222.51 o
   9  -7   5     2730.89     2678.39    138.45 o
  10  -7   5     8944.08     8630.59    492.04 o
  11  -7   5     7274.66     7988.20   1180.15 o
  12  -7   5     5273.05     4388.47    424.52 o
  13  -7   5      193.10       99.88    362.02 o
 -15  -6   5    10761.33    11638.76    743.16 o
 -14  -6   5     5476.62     5863.38    512.23 o
 -13  -6   5      668.55      461.50    199.48 o
 -12  -6   5     1582.82     1560.22    188.16 o
 -11  -6   5      765.95      799.75    165.83 o
 -10  -6   5      967.90     1003.35    155.27 o
  -9  -6   5    26921.11    27144.44    594.11 o
  -8  -6   5      211.68      143.08    217.55 o
  -7  -6   5      201.77      226.07    119.97 o
  -6  -6   5    17646.43    18278.36    390.84 o
  -5  -6   5    15222.47    14634.25    355.53 o
  -4  -6   5     1245.88     1506.06    167.43 o
  -3  -6   5       17.90       41.23    105.16 o
  -2  -6   5    76164.34    80545.67   1308.92 o
  -1  -6   5    19656.53    18755.21    418.86 o
   0  -6   5      165.57      424.77     77.77 o
   1  -6   5     2572.21     2312.38    109.32 o
   2  -6   5    15306.11    16746.59    300.30 o
   3  -6   5     5173.27     5215.61    141.66 o
   4  -6   5     1645.82     1429.59     90.27 o
   5  -6   5     2253.99     2155.67     99.41 o
   6  -6   5      252.49      331.29     72.24 o
   7  -6   5     9313.85     9580.64    297.12 o
   8  -6   5    29620.23    30505.57    563.45 o
   9  -6   5     3580.42     3766.73     96.44 o
  10  -6   5     1400.85     1327.15    324.77 o
  11  -6   5    30677.18    29594.75    991.83 o
  12  -6   5     2989.95     2834.02    357.78 o
  13  -6   5     1342.60     1395.79    383.24 o
  14  -6   5     1376.77     1077.15    410.26 o
 -15  -5   5     1848.64     1903.20    582.20 o
 -14  -5   5     7699.20     7604.86    403.63 o
 -13  -5   5      458.40      600.96    208.40 o
 -12  -5   5        0.15       31.76    149.90 o
 -11  -5   5      435.76      623.15    146.12 o
 -10  -5   5    15515.92    15782.85    383.95 o
  -9  -5   5     4248.00     3895.46    197.49 o
  -8  -5   5     3956.13     4057.94    188.11 o
  -7  -5   5     3263.07     3471.97    171.93 o
  -6  -5   5     1891.53     2025.47    203.17 o
  -5  -5   5    34729.04    34255.30    635.53 o
  -4  -5   5      804.70      806.17    138.81 o
  -3  -5   5    23710.90    24488.99    635.80 o
  -2  -5   5       15.92      223.93    101.66 o
  -1  -5   5    37370.99    39186.36    680.95 o
   0  -5   5     2688.39     2536.90    114.59 o
   1  -5   5    12102.15    12060.61    256.65 o
   2  -5   5     1831.43     1807.38     95.96 o
   3  -5   5    13391.41    13436.51    227.25 o
   4  -5   5    16214.95    16332.56    259.50 o
   5  -5   5     5382.30     5452.19    135.18 o
   6  -5   5     6475.61     5885.37    149.82 o
   7  -5   5       76.12       60.69     61.60 o
   8  -5   5     6712.34     6943.19    172.72 o
   9  -5   5     3412.32     3272.05    142.26 o
  10  -5   5     4692.40     5064.25    302.51 o
  11  -5   5     6651.64     6170.22    430.64 o
  12  -5   5    30197.82    30766.70   1191.05 o
  13  -5   5       92.47      309.73    259.41 o
  14  -5   5     1876.32     1732.46    399.55 o
  15  -5   5     1434.34     1087.08    471.52 o
 -15  -4   5     1764.26     1900.18    409.85 o
 -14  -4   5      209.56       95.14    279.29 o
 -13  -4   5     2052.63     2420.86    226.03 o
 -12  -4   5      530.38      597.87    145.52 o
 -11  -4   5      253.64      259.35    147.98 o
 -10  -4   5    14610.74    14193.41    328.63 o
  -9  -4   5    53258.65    52505.79   1476.95 o
  -8  -4   5     9769.15    10256.18    264.83 o
  -7  -4   5      460.49      539.32    162.73 o
  -6  -4   5     4063.76     3995.46    204.12 o
  -5  -4   5     3620.03     3807.48    165.63 o
  -4  -4   5    11952.65    12612.60    297.86 o
  -3  -4   5    18311.94    17963.40    423.61 o
  -2  -4   5    47783.78    48645.89    927.05 o
  -1  -4   5     1502.58     1678.75    112.52 o
   0  -4   5    10266.47    10680.10    389.34 o
   1  -4   5     8129.23     7921.68    189.50 o
   2  -4   5     1027.69     1228.12     76.07 o
   3  -4   5    24767.78    24975.59    428.54 o
   4  -4   5    48781.48    47768.59    689.41 o
   5  -4   5     6377.57     6364.71    179.52 o
   6  -4   5     8218.74     7975.30    266.99 o
   7  -4   5    12738.06    12059.13    200.01 o
   8  -4   5      924.34      948.12     60.57 o
   9  -4   5      513.72      291.91    185.34 o
  10  -4   5    11923.33    11622.97    355.13 o
  11  -4   5     4491.53     4015.23    273.89 o
  12  -4   5    21445.58    20157.66    750.14 o
  13  -4   5    12019.21    11115.09    518.16 o
  14  -4   5     4317.19     3626.30    370.49 o
  15  -4   5     5670.69     5779.48    500.58 o
 -14  -3   5      184.08       -3.79    253.09 o
 -13  -3   5      779.81      924.38    223.21 o
 -12  -3   5     2481.47     2705.87    180.70 o
 -11  -3   5     3740.25     3744.43    185.51 o
 -10  -3   5     2144.84     2534.19    160.84 o
  -9  -3   5    48251.80    48854.59    858.77 o
  -8  -3   5    52985.22    52708.84   1141.27 o
  -7  -3   5     4403.15     3900.32    159.83 o
  -6  -3   5    14714.32    14256.47    286.86 o
  -5  -3   5       52.12       30.79    131.90 o
  -4  -3   5    14959.03    14819.76    317.87 o
  -3  -3   5      351.64      609.50    114.85 o
  -2  -3   5    31146.18    30224.57    601.19 o
  -1  -3   5    27366.42    26848.97    555.80 o
   0  -3   5     6102.78     7111.12    189.55 o
   1  -3   5     1711.47     1767.11     98.22 o
   2  -3   5     8420.71     8939.20    280.71 o
   3  -3   5    33708.79    34805.45    512.44 o
   4  -3   5    41015.89    41283.57    570.21 o
   5  -3   5    13287.66    13671.63    242.29 o
   6  -3   5      108.54       20.19     63.01 o
   7  -3   5    14331.71    14276.39    242.50 o
   8  -3   5     9309.00     8861.99    236.46 o
   9  -3   5      720.39      648.82     43.99 o
  10  -3   5    16455.09    15251.54    438.32 o
  11  -3   5     6713.03     6325.45    275.76 o
  12  -3   5     1334.81     1072.54    431.25 o
  13  -3   5    33204.11    32387.08   1934.16 o
  14  -3   5      326.42       12.31    352.09 o
  15  -3   5     2737.16     2115.63    404.70 o
  16  -3   5     4116.70     3847.69    490.43 o
 -14  -2   5      725.52     1043.87    308.66 o
 -13  -2   5      391.99      652.49    198.87 o
 -12  -2   5     2962.90     3074.55    182.67 o
 -11  -2   5    16431.27    16523.02    369.62 o
 -10  -2   5    12557.76    12646.00    294.96 o
  -9  -2   5     7964.96     8246.47    225.23 o
  -8  -2   5    68590.38    67589.83   1183.58 o
  -7  -2   5     3664.25     3237.88    136.03 o
  -6  -2   5      707.69      643.52     99.33 o
  -5  -2   5    14614.30    15315.46    379.50 o
  -4  -2   5    22057.97    22964.85    482.64 o
  -3  -2   5    19177.67    19556.59    366.51 o
  -2  -2   5     2610.94     2731.54    123.18 o
  -1  -2   5     1415.34     1537.80    128.55 o
   0  -2   5    25004.10    24424.87    509.54 o
   1  -2   5     2997.49     3270.51    119.01 o
   2  -2   5     6507.77     7111.43    164.58 o
   3  -2   5     1289.34     1247.48     97.23 o
   4  -2   5     9657.33     9442.72    176.65 o
   5  -2   5    27395.23    28938.73    416.64 o
   6  -2   5    14396.10    15210.55    324.61 o
   7  -2   5      401.52      519.57     60.13 o
   8  -2   5    14363.77    13676.82    297.66 o
   9  -2   5      622.67      662.61     65.69 o
  10  -2   5      527.24      457.50    144.31 o
  11  -2   5     2985.03     2893.60    377.91 o
  12  -2   5       92.73      152.90    178.56 o
  13  -2   5    25746.34    24889.09    767.46 o
  14  -2   5    11921.26    10791.13    492.65 o
  15  -2   5      759.66      825.38    579.45 o
  16  -2   5       16.66      -57.99    360.65 o
 -14  -1   5      886.52      189.78    805.26 o
 -13  -1   5      770.93      887.37    216.68 o
 -12  -1   5     1392.13     1310.39    142.68 o
 -11  -1   5    11776.04    12064.18    301.24 o
 -10  -1   5    28515.30    29453.85    484.95 o
  -9  -1   5     2904.40     3071.95    136.54 o
  -8  -1   5    13740.91    13007.85    386.63 o
  -7  -1   5     4841.32     4810.80    157.03 o
  -6  -1   5     3248.74     3212.45    127.33 o
  -5  -1   5     1689.20     1443.12     97.33 o
  -4  -1   5     1530.12     1585.13     96.58 o
  -3  -1   5    52990.79    54193.05    823.91 o
  -2  -1   5     7384.03     7100.19    172.06 o
  -1  -1   5     1331.20     1131.61     72.91 o
   0  -1   5    51081.37    50976.99   1857.94 o
   1  -1   5    23414.78    24880.49    515.46 o
   2  -1   5    11232.26    11947.52    247.03 o
   3  -1   5       10.69      -52.21     52.21 o
   4  -1   5     1949.41     2074.30     79.47 o
   5  -1   5     2658.74     2581.51     85.51 o
   6  -1   5     2432.58     2568.04     92.15 o
   7  -1   5    42318.81    42747.85    605.08 o
   8  -1   5      112.59       92.10     46.39 o
   9  -1   5     6715.36     6890.13    136.81 o
  10  -1   5     6366.54     6091.28    255.11 o
  11  -1   5     1748.00     1641.75    176.50 o
  12  -1   5        1.26      243.42    181.43 o
  13  -1   5     5284.45     5029.52    412.50 o
  14  -1   5    17631.14    17712.87    589.75 o
  15  -1   5     7436.02     7670.56    495.57 o
  16  -1   5     4520.52     4755.04    582.10 o
  17  -1   5     2079.10     2307.16    458.13 o
 -13   0   5     2124.46     2104.22    224.57 o
 -12   0   5     3020.89     3046.44    191.16 o
 -11   0   5      420.30      585.57    118.46 o
 -10   0   5    10630.53    10191.10    315.03 o
  -9   0   5    13506.77    14185.78    282.07 o
  -8   0   5     2418.49     2357.52    118.80 o
  -7   0   5      557.38      596.00     82.35 o
  -6   0   5     1830.82     1528.38     88.60 o
  -5   0   5      216.68      123.93     71.57 o
  -4   0   5    26686.98    26521.01    444.52 o
  -3   0   5     1769.02     2118.39    107.17 o
  -2   0   5    33864.04    33782.18    966.19 o
  -1   0   5    13503.81    12650.65    427.88 o
   0   0   5    65552.09    65403.59   1660.66 o
   1   0   5    88766.53    90354.22   1606.66 o
   2   0   5     1803.77     2110.20    102.23 o
   3   0   5    63121.09    67243.31   1183.54 o
   4   0   5     6760.69     7600.42    154.44 o
   5   0   5      634.23      575.36     54.70 o
   6   0   5      470.70      702.39     72.87 o
   7   0   5    13458.33    12738.00    266.01 o
   8   0   5     3517.39     3327.16    146.86 o
   9   0   5     9157.85     8314.29    240.18 o
  10   0   5      627.42      495.18     63.13 o
  11   0   5    17605.44    17708.12    359.93 o
  12   0   5     1332.00      960.44    227.14 o
  13   0   5      164.40      369.30    206.91 o
  14   0   5     3033.83     2770.04    269.48 o
  15   0   5     3476.89     3808.52    403.05 o
  16   0   5     6144.67     5731.41    546.68 o
  17   0   5    10020.72    10233.37    712.35 o
 -13   1   5     2422.81     1891.27    482.06 o
 -12   1   5     6530.53     6117.32    363.84 o
 -11   1   5     1375.10     1361.54    120.02 o
 -10   1   5     5421.75     5600.99    231.19 o
  -9   1   5     4006.06     3953.02    201.15 o
  -8   1   5      504.50      671.74    102.49 o
  -7   1   5        2.83       43.04     75.15 o
  -6   1   5      755.00      660.25     72.42 o
  -5   1   5      813.76      889.08     73.64 o
  -4   1   5    35449.08    34475.40    811.31 o
  -3   1   5    93498.09    96236.25   2213.14 o
  -2   1   5     2540.57     2598.20     86.43 o
  -1   1   5    11916.13    12078.86    356.87 o
   0   1   5    13917.34    13489.20    272.42 o
   1   1   5    41252.93    44374.21    833.47 o
   2   1   5       62.76       13.60     53.98 o
   3   1   5    24800.30    26412.61    524.82 o
   4   1   5    14644.40    15368.58    324.71 o
   5   1   5      148.33      109.15     44.34 o
   6   1   5    25669.80    24447.13    399.56 o
   7   1   5      435.44      608.12     63.51 o
   8   1   5     2224.73     2285.16     89.80 o
   9   1   5    35576.81    35923.24    626.79 o
  10   1   5    12481.10    12676.08    218.29 o
  11   1   5    17993.65    17620.66    276.64 o
  12   1   5     2581.85     2734.47     84.60 o
  13   1   5     1738.77     1333.32    237.47 o
  14   1   5     2912.65     3110.38    345.53 o
  15   1   5      701.72      960.83    274.67 o
  16   1   5       31.12      217.70    300.97 o
  17   1   5     7553.33     6671.14    560.57 o
  18   1   5     7775.65     7795.88    561.45 o
 -13   2   5     1184.64      370.71    400.40 o
 -12   2   5     8018.96     8370.12    701.63 o
 -11   2   5      831.76      966.54    121.86 o
 -10   2   5    23173.46    24074.15    587.49 o
  -9   2   5     9353.06     9616.71    479.75 o
  -8   2   5     3520.40     3418.68    298.81 o
  -7   2   5     1064.25     1272.37    106.56 o
  -6   2   5      641.44      607.73     82.42 o
  -5   2   5      737.88      820.97     80.42 o
  -4   2   5    16500.04    16716.85    430.19 o
  -3   2   5   159600.94   165880.81   4841.55 o
  -2   2   5    71872.14    72936.31   1895.50 o
  -1   2   5     2076.77     2471.71    120.68 o
   0   2   5      944.82      774.00    107.31 o
   1   2   5    33940.01    36496.72    698.16 o
   2   2   5      942.10     1044.55     85.52 o
   3   2   5    24072.69    24535.18    494.75 o
   4   2   5      971.26      700.54     94.16 o
   5   2   5    60621.27    61347.32   1266.54 o
   6   2   5      576.85      683.58     54.26 o
   7   2   5    19909.68    19260.50    394.30 o
   8   2   5    28758.52    28820.04    629.98 o
   9   2   5    74469.04    72821.48   1812.30 o
  10   2   5    57963.66    56282.72   1359.82 o
  11   2   5      132.36      296.24     62.21 o
  12   2   5    14758.77    14705.15    266.01 o
  13   2   5     1001.28      892.17     72.58 o
  14   2   5     7746.83     7723.17    308.39 o
  15   2   5     8176.87     7801.34    967.09 o
  16   2   5     7824.03     7571.26    527.75 o
  17   2   5      111.30      104.79    315.94 o
  18   2   5     6828.51     6697.64    519.77 o
 -12   3   5     6416.40     7740.82    582.48 o
 -11   3   5     7618.84     6990.73    531.21 o
 -10   3   5     5784.38     5351.55    168.74 o
  -9   3   5    23316.74    24763.13    438.79 o
  -8   3   5        2.79      129.79     89.79 o
  -7   3   5      833.63      752.59    120.67 o
  -6   3   5     5468.81     5431.96    203.49 o
  -5   3   5      539.32      525.74     76.27 o
  -4   3   5     1663.22     1731.82     87.24 o
  -3   3   5    36905.87    37309.81    842.42 o
  -2   3   5    60186.26    62776.98   1341.68 o
  -1   3   5    10095.13    10411.23    244.60 o
   0   3   5     1927.01     2329.12    110.05 o
   1   3   5      801.71      944.54     66.96 o
   2   3   5     1050.59     1152.81     65.05 o
   3   3   5    37785.57    37899.22    965.42 o
   4   3   5      417.87      335.13     55.89 o
   5   3   5    34283.07    32367.21    745.75 o
   6   3   5    15704.29    15491.46    486.68 o
   7   3   5    22071.65    22595.42    409.97 o
   8   3   5     9610.74     9048.55    167.57 o
   9   3   5    19295.01    19315.47    335.32 o
  10   3   5    49189.29    47243.44    916.49 o
  11   3   5    24241.51    24257.31    546.71 o
  12   3   5     4097.03     3762.64    150.92 o
  13   3   5     3858.57     3880.62    176.26 o
  14   3   5       23.97       84.56     82.11 o
  15   3   5     2828.82     2945.62    167.87 o
  16   3   5     6042.14     6170.61    442.18 o
  17   3   5     1785.11     2142.32    399.70 o
  18   3   5     7021.96     7003.15    522.92 o
 -12   4   5     2991.74     3630.49    783.08 o
 -11   4   5    18800.85    18851.85    848.41 o
 -10   4   5     2975.28     3028.84    221.21 o
  -9   4   5     3310.40     3527.68    158.75 o
  -8   4   5      838.31      809.33    103.49 o
  -7   4   5    15757.96    15489.02    374.60 o
  -6   4   5       43.71       95.14     75.22 o
  -5   4   5      870.97     1065.54    127.90 o
  -4   4   5        4.86      -33.23     61.65 o
  -3   4   5      966.65     1051.11     77.26 o
  -2   4   5    10685.52    12019.15    281.25 o
  -1   4   5     1438.98     1893.02    151.68 o
   0   4   5    10597.84    11394.68    248.51 o
   1   4   5      278.88      250.16     97.73 o
   2   4   5    11963.70    11383.45    228.79 o
   3   4   5      273.62      393.10     59.70 o
   4   4   5      517.76      733.99     67.55 o
   5   4   5    13565.77    12771.80    309.55 o
   6   4   5   140359.33   135434.61   3564.43 o
   7   4   5        5.31      116.02     71.10 o
   8   4   5     9867.29     9436.84    206.24 o
   9   4   5     1468.58     1723.55     90.84 o
  10   4   5    10939.71    10996.90    267.03 o
  11   4   5    16253.85    15777.41    438.57 o
  12   4   5     1602.95     1657.43    154.03 o
  13   4   5     7220.91     7248.85    218.14 o
  14   4   5     1864.10     2062.77    182.08 o
  15   4   5      981.39      994.00    103.53 o
  16   4   5     1170.53     1039.59     96.03 o
  17   4   5      359.86      320.06     97.95 o
  18   4   5     2193.85     2218.09    447.62 o
  19   4   5     4205.19     4033.58    525.90 o
 -11   5   5     7124.16     7133.12    719.41 o
 -10   5   5    21143.94    22328.95    750.05 o
  -9   5   5     3473.92     3408.34    164.46 o
  -8   5   5       21.99      102.86    111.46 o
  -7   5   5    16761.38    16111.83    405.17 o
  -6   5   5    19922.84    20003.69    564.85 o
  -5   5   5       78.07       39.77     72.05 o
  -4   5   5      396.79      582.00     82.88 o
  -3   5   5     3797.87     4048.57    162.71 o
  -2   5   5     5475.64     5722.80    171.52 o
  -1   5   5     8900.17     9468.20    460.28 o
   0   5   5     3454.16     4169.43    238.10 o
   1   5   5     1149.45     1116.12    117.94 o
   2   5   5     3455.62     3443.97    179.47 o
   3   5   5    28941.32    29763.15    787.37 o
   4   5   5     3331.21     3354.95    152.72 o
   5   5   5      778.50      785.31     82.75 o
   6   5   5   120280.36   120026.33   3027.03 o
   7   5   5    62195.09    61040.97    943.49 o
   8   5   5     8696.15     9082.34    179.98 o
   9   5   5     4312.93     4326.52    143.40 o
  10   5   5    11795.16    11267.73    296.74 o
  11   5   5      928.14      900.49     74.82 o
  12   5   5     6087.61     6132.16    187.24 o
  13   5   5      129.42      182.93     83.83 o
  14   5   5      820.76      848.44    105.83 o
  15   5   5     6475.66     6266.53    230.27 o
  16   5   5    15251.67    14870.47    502.42 o
  17   5   5     3958.27     3836.86    208.22 o
  18   5   5      299.83     -139.73    156.85 o
  19   5   5     2434.77     1976.67    473.31 o
 -10   6   5     7412.47     6420.12    980.02 o
  -9   6   5    17337.15    17396.88    492.25 o
  -8   6   5     1962.72     1998.28    114.60 o
  -7   6   5     1581.43     1738.07    113.26 o
  -6   6   5    17679.51    18244.41    544.47 o
  -5   6   5        2.01       54.22     88.61 o
  -4   6   5     5983.99     6025.66    163.34 o
  -3   6   5       47.95       54.89     71.33 o
  -2   6   5      481.99      487.71     61.93 o
  -1   6   5     7558.57     6930.80    250.21 o
   0   6   5     6781.81     6956.28    300.85 o
   1   6   5     2391.66     2220.21     93.67 o
   2   6   5     4092.44     4062.30    203.96 o
   3   6   5    19273.37    20246.01    585.43 o
   4   6   5     6946.40     7015.46    258.40 o
   5   6   5     3009.34     3390.11    119.52 o
   6   6   5    13731.08    14508.58    228.25 o
   7   6   5    45610.95    45375.74    732.50 o
   8   6   5     1216.82     1290.02     97.56 o
   9   6   5      363.50      317.57     79.08 o
  10   6   5    24907.38    24020.02    466.16 o
  11   6   5     3731.29     3349.29    140.20 o
  12   6   5     2166.07     1973.49     98.35 o
  13   6   5    11894.64    11214.71    239.82 o
  14   6   5     3346.02     3462.10    144.87 o
  15   6   5       53.24       60.13    103.18 o
  16   6   5    19258.44    20336.76    518.98 o
  17   6   5    13104.02    13503.69    803.48 o
  18   6   5     1090.76     1222.21    192.03 o
  19   6   5      224.83      231.61    536.91 o
 -10   7   5     4308.44     4879.28    987.64 o
  -9   7   5     6957.69     6478.57    446.57 o
  -8   7   5     4911.61     4894.20    230.25 o
  -7   7   5     2324.32     2190.87    122.69 o
  -6   7   5     2321.32     2257.45    215.42 o
  -5   7   5      361.42      445.30     97.25 o
  -4   7   5    20149.91    21322.54    434.39 o
  -3   7   5     6185.56     6016.20    231.82 o
  -2   7   5     3068.95     2952.68    162.98 o
  -1   7   5     1760.08     1546.13     91.06 o
   0   7   5     1340.39     1347.37    114.56 o
   1   7   5     5176.20     4892.61    222.86 o
   2   7   5    81084.05    84503.09   1616.35 o
   3   7   5     1581.86     1408.12    114.22 o
   4   7   5    18972.70    19073.68    386.29 o
   5   7   5     1150.07     1583.82     94.58 o
   6   7   5    10204.28    10468.04    221.20 o
   7   7   5     2113.18     2103.58     78.17 o
   8   7   5     8680.13     8908.39    193.14 o
   9   7   5     6690.97     6834.60    169.80 o
  10   7   5      278.66       99.22     82.10 o
  11   7   5     4647.38     4401.70    163.91 o
  12   7   5     3515.99     3033.09    128.00 o
  13   7   5     8765.20     8697.53    218.28 o
  14   7   5    45782.21    47263.30   1049.31 o
  15   7   5    26689.53    27512.58    432.83 o
  16   7   5      472.67      488.26    123.92 o
  17   7   5    18865.28    19937.71    703.00 o
  18   7   5     1299.01     1477.12    240.37 o
  19   7   5     1090.76     1379.50    363.87 o
  -9   8   5      412.94      -18.82    541.77 o
  -8   8   5     1836.80     1943.88    190.65 o
  -7   8   5     5282.29     4928.94    206.64 o
  -6   8   5      711.86      660.66    130.32 o
  -5   8   5      154.56      462.33    101.63 o
  -4   8   5     7963.52     7765.03    193.92 o
  -3   8   5     9914.08     9855.25    191.12 o
  -2   8   5     3679.84     3957.49    181.20 o
  -1   8   5     7469.26     7252.27    280.72 o
   0   8   5    11466.96    12191.26    322.61 o
   1   8   5       87.92      -67.37    116.86 o
   2   8   5    57990.77    58941.32   1660.87 o
   3   8   5    57259.29    56188.93   1735.33 o
   4   8   5    28968.95    29314.52    669.36 o
   5   8   5     3481.96     2555.56    123.69 o
   6   8   5      637.92      475.76     77.11 o
   7   8   5    51134.03    50717.96    650.38 o
   8   8   5      222.41      468.43     87.20 o
   9   8   5     7549.92     7544.92    259.93 o
  10   8   5     7191.31     7427.37    223.29 o
  11   8   5     3597.62     3440.42    176.49 o
  12   8   5       12.79      145.80    101.84 o
  13   8   5     5087.93     5055.73    188.95 o
  14   8   5    32539.86    32475.17    479.27 o
  15   8   5    60314.19    63427.15    854.76 o
  16   8   5    21686.74    22192.92    393.71 o
  17   8   5     6482.19     6433.83    227.62 o
  18   8   5     3265.75     3185.14    245.10 o
  19   8   5     1531.38     1083.69    291.64 o
  20   8   5      471.60      889.93    370.42 o
  -8   9   5      595.29      267.02    454.72 o
  -7   9   5     3594.49     3448.45    268.13 o
  -6   9   5     6130.76     5898.81    232.20 o
  -5   9   5      600.91      533.47    113.64 o
  -4   9   5     1044.07     1117.05    113.31 o
  -3   9   5      622.37      542.55     98.94 o
  -2   9   5      440.25      521.42     90.32 o
  -1   9   5     5535.25     5500.11    171.96 o
   0   9   5    20533.06    20115.69    614.77 o
   1   9   5      325.51      396.97     82.71 o
   2   9   5     5202.06     4997.85    157.40 o
   3   9   5    56480.67    55819.30   1345.37 o
   4   9   5      227.19      210.44     91.98 o
   5   9   5    57719.32    57155.70   1120.08 o
   6   9   5     3583.53     3427.81    114.41 o
   7   9   5     7453.27     6949.58    152.77 o
   8   9   5      474.50      418.61     65.03 o
   9   9   5     4346.26     4152.64    190.49 o
  10   9   5      404.06      397.63     92.90 o
  11   9   5     3203.68     3463.97    153.70 o
  12   9   5     6393.07     6234.63    192.97 o
  13   9   5     2228.94     2506.24    153.98 o
  14   9   5     2032.43     2278.12    163.78 o
  15   9   5    10460.02    10284.17    371.22 o
  16   9   5    27311.94    28701.51    525.23 o
  17   9   5     1177.67     1087.99    147.47 o
  18   9   5     5791.96     5813.98    503.68 o
  19   9   5      170.96      192.44    299.44 o
  20   9   5      221.88     -411.18    411.18 o
  -8  10   5       16.52     -635.65    863.29 o
  -7  10   5     5622.67     5731.64   1191.64 o
  -6  10   5     4309.70     4205.89    218.71 o
  -5  10   5     5890.35     5468.61    188.51 o
  -4  10   5     1567.35     1684.68    132.37 o
  -3  10   5     2392.60     2401.13    134.44 o
  -2  10   5    16678.07    16943.55    332.14 o
  -1  10   5     5751.78     5745.96    202.12 o
   0  10   5     5999.85     6026.50    190.03 o
   1  10   5     5562.05     5736.93    176.13 o
   2  10   5     2947.56     2950.46    136.64 o
   3  10   5     7501.36     7158.56    206.71 o
   4  10   5    11597.59    11542.91    356.16 o
   5  10   5    37284.50    37231.82    996.00 o
   6  10   5    31508.07    29923.55    766.93 o
   7  10   5     3115.74     3276.35    147.80 o
   8  10   5      635.09      487.60     96.12 o
   9  10   5     1540.77     1579.69    131.17 o
  10  10   5      956.78      721.41    124.66 o
  11  10   5     3982.96     4287.07    165.24 o
  12  10   5     4085.75     3885.85    171.13 o
  13  10   5      650.07      524.15    133.99 o
  14  10   5      103.39      -37.54    137.95 o
  15  10   5     5621.56     5979.84    237.88 o
  16  10   5     1295.92     1327.70    185.32 o
  17  10   5    13940.05    13998.29    319.28 o
  18  10   5     1388.00     1681.00    272.89 o
  19  10   5     3449.00     2569.10    464.38 o
  20  10   5        8.42      123.58    434.07 o
  -7  11   5     2248.94     2381.77    335.08 o
  -6  11   5       72.00      124.92    203.64 o
  -5  11   5     1223.53     1270.94    179.92 o
  -4  11   5    10260.95     9492.01    280.00 o
  -3  11   5     4184.22     3919.73    188.85 o
  -2  11   5     9203.85     9577.61    276.52 o
  -1  11   5    18100.08    18352.33    364.12 o
   0  11   5      406.07      385.43    118.47 o
   1  11   5     4215.05     4602.31    272.09 o
   2  11   5      471.35      437.02     94.41 o
   3  11   5     3676.38     3791.45    132.40 o
   4  11   5     6917.08     6961.35    207.96 o
   5  11   5      332.07      325.62    105.96 o
   6  11   5    28585.52    28287.37    496.98 o
   7  11   5    12946.64    13000.32    283.01 o
   8  11   5    14178.93    14009.22    304.65 o
   9  11   5    11321.87    10451.51    251.73 o
  10  11   5     4214.60     4720.36    202.60 o
  11  11   5     7059.71     7091.33    236.64 o
  12  11   5     2942.55     2588.14    159.24 o
  13  11   5       36.05       97.56    125.13 o
  14  11   5      167.02      182.07    150.73 o
  15  11   5    13894.92    14058.99    357.04 o
  16  11   5     7725.38     8685.57    323.42 o
  17  11   5     2876.60     3083.81    352.29 o
  18  11   5     4630.22     4886.32    318.64 o
  19  11   5     1023.54      779.07    419.78 o
  20  11   5       81.61       -0.49    413.65 o
  -6  12   5      457.64      200.60    337.72 o
  -5  12   5      395.90      729.91    388.45 o
  -4  12   5     4136.93     4108.43    220.67 o
  -3  12   5     2563.16     2349.01    158.85 o
  -2  12   5     2099.41     2072.88    169.14 o
  -1  12   5    11467.87    11518.87    288.42 o
   0  12   5    10507.98    10590.43    268.06 o
   1  12   5    12457.46    12803.66    337.11 o
   2  12   5    11715.39    11859.04    256.20 o
   3  12   5      239.11      270.49     91.58 o
   4  12   5      360.30      446.36     81.32 o
   5  12   5    16388.84    16118.28    389.43 o
   6  12   5     3102.47     2998.19    184.05 o
   7  12   5      125.79      -51.77    109.30 o
   8  12   5     2375.21     2538.55    150.31 o
   9  12   5    22107.97    22223.52    441.62 o
  10  12   5    10732.79    10544.64    382.99 o
  11  12   5      996.50      722.76    174.08 o
  12  12   5     2286.14     2149.30    175.66 o
  13  12   5     3227.31     3325.68    187.00 o
  14  12   5    15388.66    15213.49    349.36 o
  15  12   5     2558.98     2486.87    196.68 o
  16  12   5    20309.83    21159.86    706.00 o
  17  12   5      371.61      350.02    224.32 o
  18  12   5    11827.16    11820.86    537.77 o
  19  12   5     2053.20     4338.09   1604.15 o
  20  12   5      911.41      373.68    474.58 o
  -5  13   5     7529.24     7270.28    667.17 o
  -4  13   5      369.10      453.25    322.75 o
  -3  13   5     4370.06     4216.92    217.75 o
  -2  13   5       29.88       43.30    158.01 o
  -1  13   5     2804.05     2485.92    260.84 o
   0  13   5     6377.25     6532.76    226.61 o
   1  13   5     6245.63     5826.83    216.18 o
   2  13   5    28541.15    29080.08    548.78 o
   3  13   5      962.50      883.05    101.77 o
   4  13   5     1479.05     1516.34    155.16 o
   5  13   5    12970.41    12546.73    302.72 o
   6  13   5    26875.63    26654.83    495.03 o
   7  13   5     8170.71     8337.59    240.38 o
   8  13   5     4872.55     4767.13    208.65 o
   9  13   5     2014.67     2417.91    210.99 o
  10  13   5    33520.98    33779.73    789.16 o
  11  13   5       82.94      191.33    157.32 o
  12  13   5       76.91     -160.14    160.14 o
  13  13   5     3854.39     4112.43    269.64 o
  14  13   5    19410.52    19721.80    435.85 o
  15  13   5    10943.13    11049.64    326.92 o
  16  13   5     3182.47     3283.15    272.64 o
  17  13   5     3279.05     3329.46    293.11 o
  18  13   5     5972.13     6012.66    370.12 o
  19  13   5    13889.68    14347.19    796.32 o
  -4  14   5     5086.82     5644.21    664.70 o
  -3  14   5     1366.30     1590.25    656.62 o
  -2  14   5      371.76      685.56    210.37 o
  -1  14   5     1715.71     1732.29    191.97 o
   0  14   5      171.91      111.34    149.49 o
   1  14   5       48.30      101.52    139.40 o
   2  14   5    20829.10    20434.56    368.04 o
   3  14   5     3396.90     3455.96    165.78 o
   4  14   5     1613.98     1584.24    217.01 o
   5  14   5     6193.50     6210.56    238.02 o
   6  14   5    21928.49    22538.05    447.95 o
   7  14   5    16176.54    16847.32    498.31 o
   8  14   5    17625.02    17857.75    594.01 o
   9  14   5     6000.91     5917.76    226.44 o
  10  14   5    14213.16    14879.37    364.35 o
  11  14   5    22239.55    21952.77    524.13 o
  12  14   5      403.14      272.86    251.75 o
  13  14   5      870.19     1050.85    210.64 o
  14  14   5     3641.98     3791.64    285.91 o
  15  14   5    13689.41    14899.97    750.23 o
  16  14   5     2672.60     2753.15    295.14 o
  17  14   5     1016.61     1355.46    384.85 o
  18  14   5        7.05      136.70    293.25 o
  19  14   5    11104.40    11962.06    793.52 o
  -3  15   5      894.07     1142.46   1472.50 o
  -2  15   5     4113.33     4361.84    511.47 o
  -1  15   5        0.68       39.24    212.31 o
   0  15   5        2.07      117.37    178.29 o
   1  15   5      509.47      694.00    166.90 o
   2  15   5     2351.76     2337.85    170.20 o
   3  15   5     3871.86     3829.47    221.15 o
   4  15   5     1661.85     1741.61    184.82 o
   5  15   5      330.32      464.03    150.40 o
   6  15   5     5476.60     5581.05    274.72 o
   7  15   5    18042.81    19131.17    438.25 o
   8  15   5    14992.60    15507.18    385.25 o
   9  15   5     5231.85     5093.38    238.84 o
  10  15   5     2742.69     2770.65    193.96 o
  11  15   5    19206.37    19117.91    509.29 o
  12  15   5       84.71      246.98    199.36 o
  13  15   5      111.10       55.92    209.57 o
  14  15   5     3060.51     2853.19    323.48 o
  15  15   5      660.76      637.93    529.65 o
  16  15   5     8412.67     9043.29    484.55 o
  17  15   5        0.47       65.60    261.65 o
  18  15   5       61.14       11.55    319.54 o
  19  15   5     2490.57     3292.06    559.93 o
  -2  16   5    12497.07    12172.76    762.68 o
  -1  16   5     4532.81     4207.62    510.87 o
   0  16   5      317.28      553.82    308.07 o
   1  16   5     2060.99     1767.82    226.94 o
   2  16   5     6768.06     6697.36    311.43 o
   3  16   5       57.74      244.58    209.55 o
   4  16   5     1084.32     1613.67    296.11 o
   5  16   5     8313.22     7945.25    303.10 o
   6  16   5       14.07      341.43    178.57 o
   7  16   5      205.48      293.22    184.50 o
   8  16   5      295.73       60.86    168.06 o
   9  16   5      297.89      324.05    165.95 o
  10  16   5      313.48      402.20    167.62 o
  11  16   5    14694.15    15738.29    471.72 o
  12  16   5     2264.85     2444.58    269.51 o
  13  16   5     3224.51     2888.59    349.60 o
  14  16   5    26682.19    27169.41    781.12 o
  15  16   5    13344.79    12142.78    596.28 o
  16  16   5     2730.55     2534.33    521.88 o
  17  16   5      484.67      730.80    410.01 o
  18  16   5      224.12       57.60    418.52 o
  19  16   5     1346.78     1960.70    535.85 o
   0  17   5      234.84      -58.84    567.09 o
   1  17   5     1081.36      680.10    494.55 o
   2  17   5    10232.45     9816.81    453.13 o
   3  17   5     8764.77     8629.72    383.86 o
   4  17   5     1382.05      797.28    288.09 o
   5  17   5      291.92      368.70    220.70 o
   6  17   5      682.11      192.92    232.15 o
   7  17   5       54.31      302.51    226.03 o
   8  17   5     2594.96     2626.04    251.34 o
   9  17   5      146.75      472.94    308.88 o
  10  17   5       26.73      284.93    195.55 o
  11  17   5      222.78      562.53    220.23 o
  12  17   5     4379.59     4132.39    352.26 o
  13  17   5      455.56      795.20    324.30 o
  14  17   5    15208.50    14213.37    606.59 o
  15  17   5    44187.51    43427.74   2111.85 o
  16  17   5     4732.11     4272.18    487.27 o
  17  17   5     1801.59     1747.92    440.96 o
  18  17   5       11.29       35.66    494.39 o
   1  18   5      603.93      667.33    476.29 o
   2  18   5     2685.74     1875.62    386.98 o
   3  18   5    15986.18    15499.28    699.77 o
   4  18   5      778.04     1193.99    274.24 o
   5  18   5     3358.21     3727.19    317.69 o
   6  18   5      943.95      718.65    329.71 o
   7  18   5     7088.06     6738.84    358.41 o
   8  18   5      346.56       61.59    232.13 o
   9  18   5     1755.14     2104.56    269.61 o
  10  18   5      547.06      769.80    303.01 o
  11  18   5     4281.23     4495.02    367.96 o
  12  18   5     2069.64     2455.83    413.44 o
  13  18   5     2493.33     1688.60    500.83 o
  14  18   5      738.00      713.63    538.18 o
  15  18   5    14458.31    15314.15    843.21 o
  16  18   5    24018.72    23423.23   1126.94 o
  17  18   5      656.46     1000.21    553.17 o
   3  19   5     6725.49     5648.52    509.85 o
   4  19   5      604.74      470.68    386.42 o
   5  19   5     4284.45     4643.31    355.10 o
   6  19   5    12750.78    13259.30    471.44 o
   7  19   5     9689.58    10139.05    525.82 o
   8  19   5     6113.83     5925.76    420.93 o
   9  19   5     2546.07     2775.59    350.12 o
  10  19   5        2.03     -295.06    295.06 o
  11  19   5    12085.07    13174.30    803.97 o
  12  19   5     4775.27     5019.77    586.76 o
  13  19   5     3110.23     2803.66    552.27 o
  14  19   5     6645.09     7021.83   1098.89 o
  15  19   5      710.22      750.19    537.47 o
  16  19   5    13067.83    11589.04    842.54 o
   5  20   5      129.62     -259.86    408.24 o
   6  20   5     5358.11     5138.62   1211.34 o
   7  20   5    14401.54    14636.34   1723.54 o
   8  20   5     8789.05    10036.22    491.60 o
   9  20   5        1.15     -111.51    336.51 o
  10  20   5     1540.55     2615.59    568.26 o
  11  20   5     7422.25     8069.01    728.77 o
  12  20   5     6599.04     6311.32   1470.48 o
  13  20   5       18.81     -271.66    547.53 o
  14  20   5     3546.09     1897.41    593.52 o
  15  20   5     3728.84     4230.19   1021.47 o
   9  21   5      407.90      577.09    424.13 o
  10  21   5     4265.96     4521.76    536.20 o
  11  21   5      309.93      -16.53    381.10 o
  12  21   5     5041.81     4971.16    677.43 o
  -9 -19   6       24.02      563.52    573.17 o
  -8 -19   6     2320.16     1560.76    588.28 o
  -7 -19   6        2.45     -571.88    571.88 o
  -6 -19   6     2060.98     1653.22    592.32 o
  -5 -19   6     6473.58     5859.29    708.13 o
  -4 -19   6     7403.77     7134.83    689.33 o
  -3 -19   6     3140.45     2676.32    548.60 o
  -2 -19   6       77.54      151.52    433.83 o
 -11 -18   6     2042.02      950.01    454.30 o
 -10 -18   6     2374.72     1602.67    565.41 o
  -9 -18   6     3988.59     3854.55    632.16 o
  -8 -18   6     1492.44     1707.16   1161.73 o
  -7 -18   6     2800.13     3096.76    834.61 o
  -6 -18   6       25.27      -28.21    341.97 o
  -5 -18   6      934.64      590.09    303.43 o
  -4 -18   6       80.62      204.83    369.79 o
  -3 -18   6     1522.31     1517.95    315.08 o
  -2 -18   6        1.73      -82.38    331.25 o
  -1 -18   6     4622.50     4927.44    627.09 o
   0 -18   6     3595.06     3168.34    484.22 o
 -12 -17   6     5540.23     5683.05    730.29 o
 -11 -17   6      112.39     1067.61   1073.37 o
 -10 -17   6     2186.96     2061.54    479.15 o
  -9 -17   6     9361.47     8215.03    602.94 o
  -8 -17   6     1829.34     1638.74    430.65 o
  -7 -17   6     3824.46     3179.11    803.88 o
  -6 -17   6     2382.71     4058.98   1375.23 o
  -5 -17   6      360.11      913.26    300.24 o
  -4 -17   6      100.94      400.66    237.47 o
  -3 -17   6     2116.74     2256.74    269.84 o
  -2 -17   6      531.19      548.84    223.19 o
  -1 -17   6        0.85       79.25    224.76 o
   0 -17   6     5106.62     5026.49    347.63 o
   1 -17   6     1155.49     1199.55    283.47 o
   2 -17   6      157.85      175.09    521.25 o
 -13 -16   6      129.04       23.11    580.08 o
 -12 -16   6     4842.28     5724.41    827.91 o
 -11 -16   6      157.32       58.74    421.42 o
 -10 -16   6     2396.45     2622.51    448.39 o
  -9 -16   6     5075.34     4660.92    482.98 o
  -8 -16   6     2439.87     2529.27    436.80 o
  -7 -16   6      132.08      -35.97    268.06 o
  -6 -16   6      137.01      -79.80    297.99 o
  -5 -16   6      649.66      550.51    309.78 o
  -4 -16   6      828.05      414.77    239.96 o
  -3 -16   6     6406.79     6543.78    316.11 o
  -2 -16   6        7.13       -0.81    203.49 o
  -1 -16   6     9069.42     9053.19    407.15 o
   0 -16   6      407.70      501.28    210.91 o
   1 -16   6     3644.41     3274.87    296.37 o
   2 -16   6       94.71      144.67    262.67 o
   3 -16   6        4.10     -236.27    269.75 o
   4 -16   6     4550.87     3339.67    539.14 o
 -13 -15   6    13966.21    14095.75    750.30 o
 -12 -15   6     1977.71     1611.85    581.55 o
 -11 -15   6      330.35      594.06    389.88 o
 -10 -15   6     1423.48     1626.32    655.63 o
  -9 -15   6     3245.02     3667.34    365.62 o
  -8 -15   6      213.07      369.33    296.25 o
  -7 -15   6     2899.05     2466.81    308.04 o
  -6 -15   6     1745.49     2220.67    313.93 o
  -5 -15   6     3108.46     3671.06    372.66 o
  -4 -15   6     9944.36     9499.57    516.20 o
  -3 -15   6      611.05      807.47    192.17 o
  -2 -15   6       67.87      109.51    198.38 o
  -1 -15   6    23167.29    23628.41    569.33 o
   0 -15   6    13703.41    14269.28    426.61 o
   1 -15   6       62.15       48.69    197.15 o
   2 -15   6      352.24      307.25    217.11 o
   3 -15   6     1453.45     1295.00    223.49 o
   4 -15   6      288.91      537.13    310.77 o
   5 -15   6       47.43      364.38    732.66 o
 -14 -14   6     1726.12     1555.85    651.78 o
 -13 -14   6    21751.79    21892.88   1226.03 o
 -12 -14   6    14508.40    14283.05    598.09 o
 -11 -14   6     1676.21     1795.39    346.17 o
 -10 -14   6        9.55      143.52    299.20 o
  -9 -14   6     7270.50     7726.86    524.45 o
  -8 -14   6      724.68     1045.24    342.78 o
  -7 -14   6      888.27      540.16    228.48 o
  -6 -14   6     4026.88     3719.64    301.45 o
  -5 -14   6      704.45      968.57    236.30 o
  -4 -14   6     7590.42     7430.42    329.49 o
  -3 -14   6     4121.70     4282.96    255.95 o
  -2 -14   6      861.90     1100.77    162.27 o
  -1 -14   6    12446.05    13083.58    321.77 o
   0 -14   6    47063.90    48815.89    840.64 o
   1 -14   6     2917.57     2862.13    198.95 o
   2 -14   6      368.33      160.56    172.64 o
   3 -14   6       16.48      307.40    192.41 o
   4 -14   6        5.33      192.32    229.34 o
   5 -14   6      238.09      791.82    309.45 o
   6 -14   6     5329.03     5443.99    556.33 o
   7 -14   6     4359.98     4177.58    483.79 o
 -14 -13   6     3892.10     3519.45    496.07 o
 -13 -13   6     6665.09     6671.24    470.46 o
 -12 -13   6    18926.51    18898.99    637.11 o
 -11 -13   6     1386.51     1642.82    354.52 o
 -10 -13   6       37.49        9.44    273.31 o
  -9 -13   6     1813.88     2396.75    263.20 o
  -8 -13   6    13801.87    14149.40    414.94 o
  -7 -13   6     3221.94     3314.51    245.78 o
  -6 -13   6      524.15      688.45    198.05 o
  -5 -13   6      285.25      217.77    196.45 o
  -4 -13   6      201.93      336.45    237.16 o
  -3 -13   6       39.51      369.93    197.58 o
  -2 -13   6       20.12      145.15    150.68 o
  -1 -13   6      483.47      511.19    135.35 o
   0 -13   6    28251.77    28549.29    583.52 o
   1 -13   6    16459.65    17536.86    374.37 o
   2 -13   6     4273.88     4516.58    207.29 o
   3 -13   6     3829.41     4248.92    209.69 o
   4 -13   6     2586.97     2381.52    199.31 o
   5 -13   6      797.96      747.95    183.54 o
   6 -13   6      801.93     1234.34    336.82 o
   7 -13   6      676.15      560.74    270.25 o
   8 -13   6      854.31     1134.89    393.93 o
 -14 -12   6     5365.63     6828.69    567.45 o
 -13 -12   6     1615.50     1584.88    371.84 o
 -12 -12   6     7155.32     6982.59    415.15 o
 -11 -12   6     1385.75     1517.34    393.64 o
 -10 -12   6      657.61      533.72    239.77 o
  -9 -12   6      324.71      119.77    209.23 o
  -8 -12   6    19678.19    20549.13    719.19 o
  -7 -12   6     8027.54     8108.53    291.38 o
  -6 -12   6     2522.37     2800.25    230.06 o
  -5 -12   6     3380.81     3093.85    249.40 o
  -4 -12   6    15086.91    14566.64    395.90 o
  -3 -12   6     6377.11     6461.04    282.19 o
  -2 -12   6       10.55     -118.04    118.04 o
  -1 -12   6     1760.66     1781.97    212.93 o
   0 -12   6     1096.41     1129.76    147.73 o
   1 -12   6    15989.84    16682.91    338.06 o
   2 -12   6       53.11      -43.92    130.74 o
   3 -12   6    10033.54    10461.08    326.19 o
   4 -12   6     6995.44     7005.94    231.97 o
   5 -12   6     8347.78     8462.33    408.10 o
   6 -12   6     2461.11     2275.56    192.80 o
   7 -12   6      114.74      -13.68    219.73 o
   8 -12   6     3661.54     3427.80    478.88 o
   9 -12   6     3778.05     4342.28    407.83 o
 -15 -11   6       14.02     -573.58    573.58 o
 -14 -11   6      976.04     1406.35    466.61 o
 -13 -11   6     2944.40     3092.51    413.48 o
 -12 -11   6      818.78      331.82    332.18 o
 -11 -11   6        1.48     -146.31    228.99 o
 -10 -11   6     1234.78     1498.73    219.42 o
  -9 -11   6       88.00        0.78    194.04 o
  -8 -11   6     1429.57     1426.51    198.58 o
  -7 -11   6    15185.32    14975.92    433.57 o
  -6 -11   6        6.87      105.98    174.50 o
  -5 -11   6     8100.36     7936.38    310.02 o
  -4 -11   6    42385.96    42573.40    811.31 o
  -3 -11   6    11741.81    11358.31    432.54 o
  -2 -11   6     1040.25     1178.34    166.59 o
  -1 -11   6      756.44     1018.56    126.51 o
   0 -11   6     2537.18     2360.45    142.24 o
   1 -11   6     7741.44     7762.63    215.10 o
   2 -11   6     3728.49     3700.25    165.91 o
   3 -11   6     1347.60     1460.65    142.84 o
   4 -11   6     2955.92     3035.60    170.92 o
   5 -11   6     1202.69     1224.64    144.20 o
   6 -11   6    10275.73    10299.10    284.68 o
   7 -11   6     3478.40     3342.70    193.85 o
   8 -11   6     4280.27     4277.66    392.18 o
   9 -11   6     4193.11     3998.61    352.58 o
  10 -11   6      242.23      716.53    838.20 o
 -15 -10   6      640.10      420.98   1845.55 o
 -14 -10   6     4069.93     4056.52    515.25 o
 -13 -10   6      498.50      705.62    327.45 o
 -12 -10   6     1167.36      968.82    414.43 o
 -11 -10   6       23.57      357.88    220.98 o
 -10 -10   6       25.13       -4.08    205.13 o
  -9 -10   6      123.11      244.54    210.21 o
  -8 -10   6     3000.04     2874.81    219.72 o
  -7 -10   6       32.36       47.62    145.76 o
  -6 -10   6       61.99      413.78    168.83 o
  -5 -10   6      427.02      383.47    161.75 o
  -4 -10   6    30295.49    29659.00    594.32 o
  -3 -10   6    27762.91    27390.21    674.05 o
  -2 -10   6     3650.92     3377.85    202.72 o
  -1 -10   6     9894.09     9510.28    247.83 o
   0 -10   6      704.08      805.55    125.15 o
   1 -10   6       21.67       38.15     98.35 o
   2 -10   6    19880.81    19217.13    371.26 o
   3 -10   6     1933.11     1779.13    135.44 o
   4 -10   6      324.14      395.18    118.90 o
   5 -10   6    12166.18    12211.90    287.97 o
   6 -10   6     1035.62     1205.27    150.10 o
   7 -10   6     7443.74     7940.17    242.65 o
   8 -10   6     3273.85     3613.32    240.82 o
   9 -10   6     3241.11     3376.00    250.59 o
  10 -10   6       50.81      334.74    739.61 o
  11 -10   6     7539.18     8273.06   1168.01 o
 -15  -9   6       85.14      197.07    471.74 o
 -14  -9   6    16398.01    17384.15   1446.55 o
 -13  -9   6     9648.62    10763.24    790.58 o
 -12  -9   6     5755.24     5916.83    491.84 o
 -11  -9   6     1601.62     1508.12    226.92 o
 -10  -9   6     1190.55     1279.11    244.93 o
  -9  -9   6     3701.46     3653.69    346.62 o
  -8  -9   6     6402.69     6415.91    345.19 o
  -7  -9   6    11752.08    12195.88    321.95 o
  -6  -9   6     2116.23     1988.53    219.59 o
  -5  -9   6     6262.73     6906.07    259.08 o
  -4  -9   6      677.40      737.84    130.48 o
  -3  -9   6    29740.48    30897.28    627.04 o
  -2  -9   6      918.91      701.56    129.05 o
  -1  -9   6    24314.49    23668.42    411.85 o
   0  -9   6    10430.73    10471.33    267.80 o
   1  -9   6      514.85      642.94    131.80 o
   2  -9   6     3821.14     3758.77    153.11 o
   3  -9   6    15928.09    15151.09    425.53 o
   4  -9   6    14132.87    14387.76    303.76 o
   5  -9   6    31520.97    32071.61    527.53 o
   6  -9   6    16458.62    17076.28    336.95 o
   7  -9   6     5115.61     5083.39    185.78 o
   8  -9   6     4110.41     3798.37    186.20 o
   9  -9   6      965.93     1095.14    114.87 o
  10  -9   6     2454.95     2142.70    470.07 o
  11  -9   6    10453.50    11491.15    744.60 o
  12  -9   6    15740.51    15837.56    980.56 o
 -15  -8   6     9607.22    10906.11    762.98 o
 -14  -8   6     4374.82     4790.14    525.63 o
 -13  -8   6    14798.13    16325.98    525.89 o
 -12  -8   6     7067.53     7625.81    466.04 o
 -11  -8   6     2231.71     2414.18    250.83 o
 -10  -8   6      171.20      -10.34    178.95 o
  -9  -8   6       37.06       81.44    174.04 o
  -8  -8   6    15913.91    14997.25    392.86 o
  -7  -8   6    23101.53    22897.54    501.55 o
  -6  -8   6      675.41      604.38    150.52 o
  -5  -8   6       13.80      -16.19    131.32 o
  -4  -8   6     1588.65     1512.91    152.63 o
  -3  -8   6     2695.26     2581.04    172.95 o
  -2  -8   6     8361.22     8428.45    265.58 o
  -1  -8   6    17989.51    18245.15    407.29 o
   0  -8   6    19273.44    18459.14    344.05 o
   1  -8   6     1989.09     2068.93    155.55 o
   2  -8   6      897.59      853.58     95.24 o
   3  -8   6     3341.96     3442.04    132.47 o
   4  -8   6    18239.93    17958.03    335.10 o
   5  -8   6    46982.35    46075.23    692.63 o
   6  -8   6    27016.64    27724.86    476.16 o
   7  -8   6      829.03      901.52    110.13 o
   8  -8   6     2921.54     2890.33    149.62 o
   9  -8   6     2079.10     2139.51    230.72 o
  10  -8   6     4715.65     4853.39    414.23 o
  11  -8   6      565.55      796.62    362.67 o
  12  -8   6    16316.71    16687.33    733.76 o
  13  -8   6     5024.80     4386.18    519.39 o
 -15  -7   6    12857.68    13541.63    785.32 o
 -14  -7   6     3941.75     3867.68    495.37 o
 -13  -7   6     4677.08     4876.13    317.48 o
 -12  -7   6     4192.35     3657.37    235.88 o
 -11  -7   6     1162.38     1927.90    257.68 o
 -10  -7   6      134.19      162.53    168.48 o
  -9  -7   6     9252.28     9287.90    308.48 o
  -8  -7   6     1639.21     1894.23    180.15 o
  -7  -7   6    19324.66    18929.13    412.78 o
  -6  -7   6      102.18      193.48    131.71 o
  -5  -7   6    28557.02    27669.16    630.33 o
  -4  -7   6     3089.33     3082.70    166.34 o
  -3  -7   6      241.05      344.91    125.78 o
  -2  -7   6    21752.92    23083.30    506.98 o
  -1  -7   6     1638.60     1580.14    155.22 o
   0  -7   6     3748.79     3469.28    127.52 o
   1  -7   6       15.81      -72.43    105.27 o
   2  -7   6    33412.25    33359.18    514.62 o
   3  -7   6     1331.24     1082.76    104.94 o
   4  -7   6     1010.13      982.65     99.26 o
   5  -7   6    25946.89    25042.80    390.58 o
   6  -7   6    13494.87    13624.90    255.57 o
   7  -7   6      141.98      344.09    122.55 o
   8  -7   6     7513.11     7647.71    205.09 o
   9  -7   6      829.24      924.70     91.14 o
  10  -7   6     4203.79     4773.48    468.28 o
  11  -7   6    22403.00    22489.91    903.75 o
  12  -7   6      191.37     -342.65    342.65 o
  13  -7   6     5704.60     6388.16    536.50 o
 -14  -6   6    11063.70    11976.10    698.18 o
 -13  -6   6     2996.24     3094.08    272.66 o
 -12  -6   6      418.39      457.48    187.46 o
 -11  -6   6        5.38       38.31    144.46 o
 -10  -6   6      572.40      471.13    150.79 o
  -9  -6   6     2298.60     2826.98    199.93 o
  -8  -6   6     5687.19     5733.71    234.93 o
  -7  -6   6    14926.69    14917.47    369.67 o
  -6  -6   6     2400.34     2339.85    164.18 o
  -5  -6   6    34652.15    34292.43    657.72 o
  -4  -6   6    31877.37    31388.89    662.47 o
  -3  -6   6     1012.12     1142.61    126.41 o
  -2  -6   6     4275.62     3968.34    179.11 o
  -1  -6   6    28927.17    29229.04    548.10 o
   0  -6   6      564.19      549.11     84.64 o
   1  -6   6      366.80      349.38     76.98 o
   2  -6   6    17216.02    16663.74    348.82 o
   3  -6   6    25482.25    25357.62    414.34 o
   4  -6   6     3931.66     3789.34    119.45 o
   5  -6   6      950.71      934.43     88.43 o
   6  -6   6     8088.09     8128.91    190.53 o
   7  -6   6     2642.66     2473.83    109.35 o
   8  -6   6     5674.49     5630.94    148.92 o
   9  -6   6     2816.30     2849.59    108.23 o
  10  -6   6      610.59      387.53    249.96 o
  11  -6   6    14824.78    14895.74    508.11 o
  12  -6   6    32530.81    31979.06    955.91 o
  13  -6   6     1137.93     1196.71    368.23 o
  14  -6   6        1.01     -360.24    360.24 o
 -14  -5   6     3042.50     3917.66    885.21 o
 -13  -5   6     6016.58     5511.18    431.44 o
 -12  -5   6     7298.67     7020.25    384.40 o
 -11  -5   6     5398.87     5610.01    266.40 o
 -10  -5   6      986.91      787.86    148.36 o
  -9  -5   6     7587.47     7245.76    233.24 o
  -8  -5   6     2607.14     2526.87    157.02 o
  -7  -5   6     1400.40     1653.53    150.38 o
  -6  -5   6    16083.62    16394.39    365.98 o
  -5  -5   6     6488.13     6145.10    230.61 o
  -4  -5   6    62347.02    66565.27   1210.69 o
  -3  -5   6     3416.08     3673.95    185.60 o
  -2  -5   6      273.33      339.97    131.03 o
  -1  -5   6    14477.82    15071.31    328.64 o
   0  -5   6    18665.46    19068.43    372.38 o
   1  -5   6     1018.23     1029.60     82.93 o
   2  -5   6       19.03      391.48    100.87 o
   3  -5   6     2807.05     3149.15    181.15 o
   4  -5   6      500.66      478.79     79.00 o
   5  -5   6    11734.10    11108.86    205.96 o
   6  -5   6     1091.02     1121.17     82.49 o
   7  -5   6     9795.69     9735.40    299.30 o
   8  -5   6       11.19      -33.01     84.66 o
   9  -5   6     3359.84     3568.83    115.63 o
  10  -5   6     3444.32     3222.25    264.59 o
  11  -5   6      823.19      834.52    207.93 o
  12  -5   6    38408.73    39399.57   1070.65 o
  13  -5   6    32022.58    31387.96    942.70 o
  14  -5   6     1682.70     1703.76    385.46 o
  15  -5   6      156.82      519.28    337.17 o
 -14  -4   6      768.74      657.77    293.88 o
 -13  -4   6      113.40       33.57    234.95 o
 -12  -4   6     3795.56     3684.76    217.50 o
 -11  -4   6    10853.44    10866.54    419.88 o
 -10  -4   6     2205.98     2038.61    169.17 o
  -9  -4   6    21081.13    21154.30    474.22 o
  -8  -4   6    25310.42    25362.45    485.38 o
  -7  -4   6      115.19      201.11    107.48 o
  -6  -4   6    17459.61    16325.90    330.86 o
  -5  -4   6     9173.80     8781.65    214.41 o
  -4  -4   6    13995.44    14453.45    330.95 o
  -3  -4   6     5051.27     4693.38    208.73 o
  -2  -4   6     2541.69     2505.80    166.03 o
  -1  -4   6     2678.90     3177.63    169.53 o
   0  -4   6    14492.06    15409.13    330.22 o
   1  -4   6     8206.81     8864.50    230.85 o
   2  -4   6      214.74      488.29     89.60 o
   3  -4   6    11267.00    11330.62    219.94 o
   4  -4   6    22772.37    21689.64    328.55 o
   5  -4   6     3063.53     3439.36    112.75 o
   6  -4   6    18714.07    17516.90    379.22 o
   7  -4   6     4301.73     3992.68    128.32 o
   8  -4   6    12920.78    12502.85    220.66 o
   9  -4   6      135.54      106.61     55.39 o
  10  -4   6    14739.67    15140.72    276.50 o
  11  -4   6    21848.40    22378.47    932.45 o
  12  -4   6      206.42      210.26    202.07 o
  13  -4   6    38432.96    37789.20   1063.01 o
  14  -4   6     6272.08     6073.22    455.34 o
  15  -4   6      593.13      712.11    592.36 o
 -14  -3   6     4018.81     4489.41    494.88 o
 -13  -3   6      792.92      729.76    270.13 o
 -12  -3   6      304.47      307.32    148.77 o
 -11  -3   6     5187.92     5356.25    228.17 o
 -10  -3   6     7937.72     7864.18    248.41 o
  -9  -3   6     9049.16     9294.83    261.35 o
  -8  -3   6    50326.36    51095.84   1104.77 o
  -7  -3   6    17514.44    17912.53    465.18 o
  -6  -3   6       55.32        1.90     89.49 o
  -5  -3   6    31559.50    31118.28    643.74 o
  -4  -3   6    16654.55    16625.19    337.48 o
  -3  -3   6     1777.26     2305.97    121.32 o
  -2  -3   6    11450.88    11623.47    412.73 o
  -1  -3   6      307.28      381.33     64.70 o
   0  -3   6       18.12      148.45     82.16 o
   1  -3   6    16810.73    17035.31    345.60 o
   2  -3   6     4689.45     4585.18    173.09 o
   3  -3   6     8623.99     8753.63    174.94 o
   4  -3   6    97864.56    96694.99   2029.46 o
   5  -3   6    51774.75    50105.66    754.12 o
   6  -3   6     1444.99     1288.44     96.50 o
   7  -3   6     5625.72     5473.17    139.20 o
   8  -3   6    19160.29    19175.79    314.25 o
   9  -3   6     3480.88     3292.86    104.73 o
  10  -3   6     3506.27     3375.22    113.04 o
  11  -3   6    37881.90    37236.16   1007.47 o
  12  -3   6    17542.16    17606.97    594.12 o
  13  -3   6     5131.58     5107.64    416.99 o
  14  -3   6    12518.42    11815.47    530.88 o
  15  -3   6      852.66      821.51    319.28 o
  16  -3   6      581.65      252.80    399.80 o
 -14  -2   6     2850.50     4079.42   1396.77 o
 -13  -2   6        3.14     -123.09    230.88 o
 -12  -2   6     2593.52     2914.00    264.06 o
 -11  -2   6      309.45      138.70    139.18 o
 -10  -2   6    16976.18    17196.08    375.51 o
  -9  -2   6     1653.48     1455.56    141.51 o
  -8  -2   6    22525.03    23074.37    421.22 o
  -7  -2   6    20635.33    20388.34    458.44 o
  -6  -2   6     1278.17     1309.04    107.95 o
  -5  -2   6     2715.51     2443.87    118.93 o
  -4  -2   6    26405.31    25949.13    640.85 o
  -3  -2   6     3349.29     3379.03    124.17 o
  -2  -2   6    22423.72    24820.46    482.59 o
  -1  -2   6     3407.22     3035.04    141.23 o
   0  -2   6       22.57      -80.61     92.72 o
   1  -2   6    24727.81    25102.74    530.56 o
   2  -2   6    18332.05    18939.52    365.07 o
   3  -2   6     5004.70     5039.34    137.96 o
   4  -2   6    30080.90    31510.23    506.49 o
   5  -2   6   110407.36   111106.53   1424.13 o
   6  -2   6    21043.43    21034.17    333.05 o
   7  -2   6    31202.68    32357.38    773.51 o
   8  -2   6      356.04      332.85     91.74 o
   9  -2   6    16708.02    17122.08    352.70 o
  10  -2   6       55.58      123.06     55.74 o
  11  -2   6     9742.30     8958.91    457.03 o
  12  -2   6    13359.20    13427.25    651.94 o
  13  -2   6     2429.57     2318.26    298.04 o
  14  -2   6     5303.35     4411.45    374.49 o
  15  -2   6     5328.72     5475.61    683.77 o
  16  -2   6      870.70     1515.11    412.08 o
 -13  -1   6      104.53      434.51    692.00 o
 -12  -1   6     1223.40     1328.02    246.95 o
 -11  -1   6      184.27       71.19    132.10 o
 -10  -1   6     8066.28     8204.30    237.55 o
  -9  -1   6    15801.94    15501.93    341.37 o
  -8  -1   6       57.78      -73.52    101.43 o
  -7  -1   6     8673.71     8304.97    217.91 o
  -6  -1   6     4033.19     3968.08    154.78 o
  -5  -1   6    10898.65    11127.85    248.55 o
  -4  -1   6     8468.39     8530.31    235.19 o
  -3  -1   6     6553.53     6202.48    207.01 o
  -2  -1   6      450.32      623.63     87.71 o
  -1  -1   6    11217.56    12145.62    305.49 o
   0  -1   6    14686.99    14620.99    409.10 o
   1  -1   6    71024.51    74459.94   1370.37 o
   2  -1   6    61562.29    64480.30   1178.92 o
   3  -1   6    44760.93    46796.11    881.42 o
   4  -1   6    17033.35    18490.30    344.46 o
   5  -1   6     1178.13     1104.43     78.58 o
   6  -1   6    32529.93    32626.48    433.62 o
   7  -1   6     1900.88     1747.31     88.89 o
   8  -1   6    21367.07    20434.33    491.79 o
   9  -1   6     2071.51     2087.81     76.98 o
  10  -1   6      127.34      148.40     60.70 o
  11  -1   6     5029.53     4886.26    117.12 o
  12  -1   6       25.48     -102.74    139.56 o
  13  -1   6     1287.37     1581.32    477.83 o
  14  -1   6     1382.65     1658.42    518.94 o
  15  -1   6      619.25     1061.35    325.18 o
  16  -1   6     9325.44    10130.52    557.86 o
  17  -1   6     6008.16     6000.56    515.48 o
 -13   0   6      345.43      512.44    412.60 o
 -12   0   6    11457.99    11014.29    839.40 o
 -11   0   6     2664.30     2985.53    252.89 o
 -10   0   6        4.65       89.96    133.21 o
  -9   0   6    15180.23    15519.00    331.54 o
  -8   0   6     7198.15     7394.32    223.42 o
  -7   0   6       10.03       61.04     91.72 o
  -6   0   6      504.06      346.54     83.86 o
  -5   0   6    16362.05    15896.14    304.62 o
  -4   0   6     3497.46     3510.24    129.01 o
  -3   0   6     1581.48     1640.33     91.05 o
  -2   0   6      221.16      642.36     73.13 o
  -1   0   6     1527.45     1642.03    102.59 o
   0   0   6     5213.85     4771.04    136.30 o
   1   0   6    19661.09    20465.62    447.30 o
   2   0   6    19207.89    20195.88    429.00 o
   3   0   6    32042.10    31476.66    553.12 o
   4   0   6   128029.23   128688.07   1943.70 o
   5   0   6    21862.61    22118.98    365.16 o
   6   0   6     4249.07     4187.22    111.65 o
   7   0   6    12936.42    12555.55    288.83 o
   8   0   6     2581.90     2303.99    103.54 o
   9   0   6     3222.51     3249.54    102.31 o
  10   0   6     1805.48     1946.71     80.17 o
  11   0   6    13054.99    13159.43    222.82 o
  12   0   6    12824.48    12998.24    264.27 o
  13   0   6      361.78      365.25    187.81 o
  14   0   6     1228.08      880.58    254.35 o
  15   0   6      104.55       -0.49    278.42 o
  16   0   6      862.39     1024.39    333.46 o
  17   0   6    13262.01    11812.43    620.25 o
 -13   1   6      227.55     -442.96    738.94 o
 -12   1   6     4744.56     4500.38    359.70 o
 -11   1   6    13777.36    13480.17    407.49 o
 -10   1   6     2123.81     2113.14    230.45 o
  -9   1   6        1.15      108.26    120.32 o
  -8   1   6    11771.21    12064.28    276.01 o
  -7   1   6       31.87      163.66     88.65 o
  -6   1   6        3.30      115.95     75.81 o
  -5   1   6     3424.01     3350.32    131.39 o
  -4   1   6     1418.16     1372.13     94.58 o
  -3   1   6     2943.39     3194.54    154.28 o
  -2   1   6     8508.92     8140.94    208.60 o
  -1   1   6        2.45       92.29     82.17 o
   0   1   6     7783.70     8051.32    234.92 o
   1   1   6    18556.05    19145.36    407.50 o
   2   1   6     3863.55     4044.11    141.03 o
   3   1   6     1251.86     1298.34     87.08 o
   4   1   6     8420.53     7773.40    182.61 o
   5   1   6   117629.56   123037.05   1879.45 o
   6   1   6       13.36      129.45     59.96 o
   7   1   6      225.61      385.72     69.85 o
   8   1   6     4046.63     4416.14    141.40 o
   9   1   6     6237.71     5691.61    156.77 o
  10   1   6    30938.29    30748.86    600.73 o
  11   1   6      486.58      677.10     71.81 o
  12   1   6    32359.43    32913.96    554.36 o
  13   1   6     1292.55     1361.07     64.63 o
  14   1   6      316.56       88.56    234.38 o
  15   1   6      799.57     1155.12    335.32 o
  16   1   6     3172.94     3890.84    558.55 o
  17   1   6      676.15      366.36    371.46 o
  18   1   6    14395.14    14592.23    780.52 o
 -12   2   6     1390.81     2763.07    830.13 o
 -11   2   6     8998.84     8677.44    379.35 o
 -10   2   6       17.21      205.59    115.44 o
  -9   2   6    11633.74    11597.50    400.33 o
  -8   2   6       19.88       17.89    110.53 o
  -7   2   6     1752.36     1786.01    123.31 o
  -6   2   6     2386.96     2430.20    153.16 o
  -5   2   6      122.58       83.81     71.65 o
  -4   2   6     1062.45     1083.95     83.95 o
  -3   2   6    11212.04    11669.98    259.86 o
  -2   2   6    11619.36    12504.80    379.56 o
  -1   2   6     3072.87     2830.27    102.37 o
   0   2   6      358.91      382.45     80.88 o
   1   2   6     5183.36     5842.25    181.49 o
   2   2   6      765.47      742.42    101.60 o
   3   2   6    14969.85    14719.01    340.09 o
   4   2   6    32149.75    32240.16    608.33 o
   5   2   6    27153.00    26478.26    443.84 o
   6   2   6    75492.13    75374.94   1312.80 o
   7   2   6     2333.48     2600.11     87.47 o
   8   2   6    24987.03    24370.79    589.79 o
   9   2   6    28951.54    27874.54    362.70 o
  10   2   6    63610.16    63012.70   1639.45 o
  11   2   6    23251.61    22698.37    392.13 o
  12   2   6     2002.44     2183.00    115.52 o
  13   2   6     2410.90     2303.80    112.02 o
  14   2   6       73.22      141.87     64.95 o
  15   2   6     1199.20     1077.86    236.73 o
  16   2   6     6990.64     6455.25    467.43 o
  17   2   6     8143.98     8484.87    595.65 o
  18   2   6     3531.99     3240.87    438.69 o
 -12   3   6       49.74     -246.01    798.09 o
 -11   3   6     3339.21     2995.24    224.34 o
 -10   3   6      427.85      453.43    159.42 o
  -9   3   6     7840.67     8123.81    342.65 o
  -8   3   6     6550.27     6072.04    237.48 o
  -7   3   6     2703.01     2868.81    226.39 o
  -6   3   6      378.65      366.72     89.68 o
  -5   3   6     3877.73     3885.24    137.00 o
  -4   3   6     3511.11     3407.73    159.29 o
  -3   3   6    27866.92    28627.14    517.17 o
  -2   3   6    49215.98    54662.82    910.28 o
  -1   3   6     2386.97     2732.93    192.68 o
   0   3   6     1353.38     1824.06    117.53 o
   1   3   6     2580.23     2681.12    146.14 o
   2   3   6     1183.01     1176.79     67.43 o
   3   3   6    25643.29    27085.08    852.24 o
   4   3   6    85654.67    85166.19   2011.29 o
   5   3   6     1018.92     1040.14     82.36 o
   6   3   6    96972.61    96661.99   1722.69 o
   7   3   6    20059.36    18905.10    319.15 o
   8   3   6     1957.98     2000.25     83.50 o
   9   3   6    19259.88    18382.52    423.91 o
  10   3   6    52078.23    51356.97   1028.66 o
  11   3   6    48647.77    49842.77    830.41 o
  12   3   6    10381.40    10237.20    311.20 o
  13   3   6       16.77      -25.25     67.85 o
  14   3   6      879.46      977.40     93.59 o
  15   3   6       58.74       86.79     80.55 o
  16   3   6     1518.14     1552.51    181.11 o
  17   3   6    11217.52    10840.74    889.50 o
  18   3   6        0.91     -371.60    371.60 o
  19   3   6     8278.33     7584.18    557.44 o
 -11   4   6     2172.24     3448.23    895.33 o
 -10   4   6     7790.65     7351.04    464.93 o
  -9   4   6        9.14       98.64    108.21 o
  -8   4   6     5901.61     5968.18    230.50 o
  -7   4   6     4796.70     4737.65    180.55 o
  -6   4   6     9173.09     9585.83    338.32 o
  -5   4   6      315.36      410.72     91.69 o
  -4   4   6     1516.76     1649.92    133.18 o
  -3   4   6    12611.23    13315.25    300.00 o
  -2   4   6    42945.20    45000.54    817.26 o
  -1   4   6       11.76       79.20     86.19 o
   0   4   6     3251.70     3353.89    138.83 o
   1   4   6      346.99      205.16     99.25 o
   2   4   6     1120.91     1016.93     70.82 o
   3   4   6     2140.71     2335.53    148.84 o
   4   4   6    44181.13    42952.74    913.37 o
   5   4   6    25126.60    24409.16    535.52 o
   6   4   6    40180.50    40928.80    575.66 o
   7   4   6    67514.34    65836.66   1096.22 o
   8   4   6     6238.51     5617.77    134.87 o
   9   4   6      103.72        4.19     60.72 o
  10   4   6     7035.59     6913.86    209.56 o
  11   4   6    31163.80    30382.29    481.10 o
  12   4   6    20502.57    20244.47    388.68 o
  13   4   6     1033.68     1058.01     90.35 o
  14   4   6      295.74      129.84     98.82 o
  15   4   6      230.54      547.02    119.17 o
  16   4   6     2127.49     2426.20    225.27 o
  17   4   6       35.69       22.63     81.31 o
  18   4   6       17.16      280.62    597.00 o
  19   4   6     4870.48     5097.96    831.70 o
 -11   5   6     1020.76      686.51   1168.45 o
 -10   5   6     5637.60     5244.04    292.17 o
  -9   5   6     8910.35     8410.63    258.34 o
  -8   5   6      493.00      482.66    123.05 o
  -7   5   6     3929.09     3821.21    197.18 o
  -6   5   6    38376.00    40857.11    702.73 o
  -5   5   6    13294.94    14496.99    521.31 o
  -4   5   6        1.62       36.17     73.19 o
  -3   5   6       70.01      259.54     91.45 o
  -2   5   6     4740.51     4348.24    175.04 o
  -1   5   6     1648.62     1672.45    117.39 o
   0   5   6    10308.79     9835.88    235.43 o
   1   5   6     1168.18     1309.20    124.75 o
   2   5   6     1615.74     1756.02    131.16 o
   3   5   6    19566.44    19301.85    459.45 o
   4   5   6     6896.76     7009.29    375.00 o
   5   5   6    13828.69    13360.32    315.80 o
   6   5   6     6403.53     6732.44    171.53 o
   7   5   6    74537.77    73807.16   1082.05 o
   8   5   6    29549.92    29688.90    506.87 o
   9   5   6     8244.21     8074.40    186.12 o
  10   5   6    18803.81    18008.13    403.23 o
  11   5   6     1499.58     1346.28     84.89 o
  12   5   6     5708.18     5556.89    138.93 o
  13   5   6     6454.40     6325.68    161.77 o
  14   5   6     1604.65     1455.31    107.88 o
  15   5   6     2956.40     2748.76    139.67 o
  16   5   6     5851.79     5792.78    334.88 o
  17   5   6    13813.57    14669.24    454.11 o
  18   5   6     1874.64     1970.71    211.84 o
  19   5   6      679.44      539.30    434.19 o
 -10   6   6     1192.17      408.90    796.52 o
  -9   6   6     7112.58     6913.59    694.80 o
  -8   6   6     3650.53     3255.79    169.61 o
  -7   6   6     3077.36     2989.56    184.37 o
  -6   6   6    15087.00    15725.08    316.51 o
  -5   6   6    23861.16    24457.78    597.78 o
  -4   6   6     5184.20     5258.09    200.35 o
  -3   6   6      472.93      443.93     71.80 o
  -2   6   6     1045.86     1288.38    208.83 o
  -1   6   6      765.52      470.25     87.49 o
   0   6   6      213.82      159.08     95.11 o
   1   6   6     1603.65     1865.10    139.25 o
   2   6   6     2220.70     2002.98    167.88 o
   3   6   6     6784.24     6672.17    199.32 o
   4   6   6    55147.07    53467.50   1025.86 o
   5   6   6     9071.32     9868.42    211.60 o
   6   6   6       37.69      160.52     89.18 o
   7   6   6    10986.75    11516.91    247.74 o
   8   6   6    31804.70    34133.38    885.02 o
   9   6   6     1984.33     2079.85    144.63 o
  10   6   6    29300.59    27805.03    672.88 o
  11   6   6    64615.88    66060.74   1225.55 o
  12   6   6      202.78      297.49     90.11 o
  13   6   6       42.28       93.31     92.36 o
  14   6   6    12152.12    12797.59    251.10 o
  15   6   6    17756.93    17453.23    346.30 o
  16   6   6      848.74      643.07    123.68 o
  17   6   6    18269.43    18339.22    453.98 o
  18   6   6    10049.63    10032.67    587.61 o
  19   6   6     1008.52      572.98    379.88 o
  -9   7   6      228.72      340.42    177.40 o
  -8   7   6     2279.70     1762.25    169.72 o
  -7   7   6      447.20      379.98    117.04 o
  -6   7   6     5273.99     4924.95    179.63 o
  -5   7   6     9584.00     9704.68    223.31 o
  -4   7   6     1524.30     1594.73    112.76 o
  -3   7   6      135.64      195.82     76.43 o
  -2   7   6      179.17      185.48     67.03 o
  -1   7   6     7878.75     8333.26    237.94 o
   0   7   6     3850.22     3366.58    147.52 o
   1   7   6      373.66      400.32     96.28 o
   2   7   6    46254.62    48216.71   1458.81 o
   3   7   6    42188.29    43835.08   1177.22 o
   4   7   6    19720.24    20131.12    414.84 o
   5   7   6    48266.57    47773.85   1133.56 o
   6   7   6      246.72      235.60     92.63 o
   7   7   6     6171.61     6005.05    155.33 o
   8   7   6     2212.36     2027.28    109.48 o
   9   7   6      102.24       93.33     84.18 o
  10   7   6      402.81      419.94     90.07 o
  11   7   6    18041.04    17141.36    377.92 o
  12   7   6    10217.81    10089.09    225.24 o
  13   7   6      124.11      183.01     73.36 o
  14   7   6     4725.78     4894.47    155.31 o
  15   7   6    36887.93    38595.52    550.56 o
  16   7   6    22558.17    22971.74    405.27 o
  17   7   6     6617.81     6413.28    218.57 o
  18   7   6     4827.56     4414.18    262.50 o
  19   7   6       17.82      130.28    245.88 o
  20   7   6        3.36      617.61    656.04 o
  -9   8   6    11526.50    13189.31   1390.05 o
  -8   8   6        4.00     -110.49    230.78 o
  -7   8   6       12.55     -142.92    157.69 o
  -6   8   6      132.89       21.31    105.67 o
  -5   8   6        2.92        0.93    102.62 o
  -4   8   6      642.90      766.99     96.52 o
  -3   8   6       25.73      150.82     83.36 o
  -2   8   6     5040.85     5614.82    177.38 o
  -1   8   6       19.33       19.67     39.13 o
   0   8   6    17830.14    17408.66    407.31 o
   1   8   6     9242.49     8485.92    206.66 o
   2   8   6    15373.47    14849.58    543.20 o
   3   8   6   112672.04   113783.23   2745.24 o
   4   8   6    13767.21    13475.56    525.27 o
   5   8   6    46737.15    44635.06    883.91 o
   6   8   6     5066.05     4415.76    142.00 o
   7   8   6     2468.78     2370.95     99.11 o
   8   8   6    16133.15    14586.47    239.52 o
   9   8   6    12297.99    12034.43    355.12 o
  10   8   6     4925.25     4464.73    152.64 o
  11   8   6      196.38      116.56     88.16 o
  12   8   6     8477.65     8376.47    204.16 o
  13   8   6      212.20      262.64    127.56 o
  14   8   6     1049.50     1026.65    136.63 o
  15   8   6    25789.69    26388.78    417.15 o
  16   8   6    48416.97    50086.08    706.57 o
  17   8   6     4997.57     4787.23    202.27 o
  18   8   6     2391.15     2062.52    190.42 o
  19   8   6      976.11      554.65    271.19 o
  20   8   6     4012.92     4715.30    435.73 o
  -8   9   6     2320.20     1901.40    337.77 o
  -7   9   6      379.88      329.83    219.63 o
  -6   9   6      178.41       37.11    116.69 o
  -5   9   6      138.77        6.94    108.44 o
  -4   9   6     7031.08     6619.46    233.15 o
  -3   9   6     4212.22     4160.16    155.26 o
  -2   9   6     6580.22     6810.53    202.22 o
  -1   9   6     7674.57     7696.02    289.68 o
   0   9   6     2465.68     2515.90    130.91 o
   1   9   6    13702.09    13618.11    550.17 o
   2   9   6     6632.61     6447.22    242.20 o
   3   9   6    73746.92    71799.73   2251.52 o
   4   9   6    93573.65    93001.15   2227.99 o
   5   9   6     3238.75     2734.52    129.60 o
   6   9   6    33502.87    32451.17    891.93 o
   7   9   6      346.71      211.92     72.74 o
   8   9   6     3262.33     3080.17    104.08 o
   9   9   6     5933.75     5622.85    167.42 o
  10   9   6     5774.81     5758.69    186.47 o
  11   9   6        7.33      -55.89     87.53 o
  12   9   6     3619.53     3801.73    160.11 o
  13   9   6      541.02      530.30    127.75 o
  14   9   6     4023.77     4129.96    185.59 o
  15   9   6       14.46      -92.66    204.55 o
  16   9   6    12712.08    13115.90    321.24 o
  17   9   6    22201.81    21901.11    607.99 o
  18   9   6       45.82     -126.68    130.37 o
  19   9   6        4.55      116.83    253.00 o
  20   9   6     5721.53     5103.41    867.10 o
  -7  10   6     2293.61     2249.34    546.36 o
  -6  10   6     2496.19     2766.91    425.25 o
  -5  10   6      673.83      630.28    121.32 o
  -4  10   6      159.84      189.09    116.78 o
  -3  10   6     5193.94     5291.14    166.45 o
  -2  10   6     2519.40     2345.34    123.13 o
  -1  10   6    42463.22    42615.95    798.21 o
   0  10   6     4455.56     4390.72    198.85 o
   1  10   6     2352.80     2387.63    146.17 o
   2  10   6      791.22      870.95    122.68 o
   3  10   6     3423.15     3384.36    197.13 o
   4  10   6    52820.92    51492.75   1506.63 o
   5  10   6    14086.61    13216.21    283.73 o
   6  10   6    24650.74    24245.69    449.40 o
   7  10   6     5319.77     4488.73    132.17 o
   8  10   6     1129.76      913.33     75.33 o
   9  10   6     1497.13     1372.83     99.29 o
  10  10   6       12.38       54.67     97.30 o
  11  10   6      898.79      778.94    131.41 o
  12  10   6     2930.66     3311.47    184.73 o
  13  10   6      553.88      484.84    130.67 o
  14  10   6      987.46     1143.21    154.92 o
  15  10   6     1201.01     1308.52    161.58 o
  16  10   6     3414.48     3288.30    213.73 o
  17  10   6     8854.47     8970.00    324.06 o
  18  10   6     3946.06     3952.64    260.72 o
  19  10   6     1804.98     1849.51    407.81 o
  20  10   6      590.67      539.34    439.25 o
  -6  11   6     2194.45     1756.29    264.87 o
  -5  11   6      103.48      155.63    356.19 o
  -4  11   6     4929.80     4708.42    185.05 o
  -3  11   6      983.06      978.47    118.14 o
  -2  11   6      121.83      166.79     99.68 o
  -1  11   6    15062.44    15023.05    460.82 o
   0  11   6    30287.35    31209.95    465.32 o
   1  11   6       42.24      -99.33    101.54 o
   2  11   6      342.24      300.66     94.91 o
   3  11   6     2198.74     2145.58    134.07 o
   4  11   6      303.50      268.61     99.72 o
   5  11   6    17829.88    18000.04    390.10 o
   6  11   6     2531.05     2464.58     98.14 o
   7  11   6    10522.28    10190.69    320.23 o
   8  11   6     6995.27     6605.71    179.83 o
   9  11   6    31850.45    31073.11    491.41 o
  10  11   6     9035.32     8071.77    249.41 o
  11  11   6     8486.05     8908.66    280.19 o
  12  11   6    10230.57     9832.86    302.61 o
  13  11   6     2266.88     2554.44    166.29 o
  14  11   6     4278.92     4624.85    202.79 o
  15  11   6      695.72      739.38    174.11 o
  16  11   6    20209.92    20635.03    441.31 o
  17  11   6     1485.50     1396.47    193.27 o
  18  11   6     5674.31     5629.10    326.21 o
  19  11   6       50.65      -10.16    373.30 o
  20  11   6      438.02      494.62    420.49 o
  -5  12   6        2.87       65.31    323.75 o
  -4  12   6     5527.20     5347.64    328.95 o
  -3  12   6     8898.51     8684.03    241.27 o
  -2  12   6       76.53      188.07    120.11 o
  -1  12   6      279.51      132.98    139.99 o
   0  12   6    26520.96    26689.63    438.69 o
   1  12   6     3594.32     3487.93    155.79 o
   2  12   6     2354.65     2301.77    126.93 o
   3  12   6     2964.63     2979.52    133.10 o
   4  12   6     9996.72    10309.03    236.31 o
   5  12   6      175.01      129.43     65.64 o
   6  12   6    14784.50    14261.81    365.57 o
   7  12   6     7604.58     7069.95    285.74 o
   8  12   6      992.09     1033.09    129.17 o
   9  12   6    24170.49    24364.34    461.70 o
  10  12   6    24938.22    24812.67    457.06 o
  11  12   6    16912.56    15789.75    420.39 o
  12  12   6     6447.43     6285.51    263.34 o
  13  12   6     5752.64     5621.92    255.47 o
  14  12   6     4399.93     4501.74    213.19 o
  15  12   6     6477.51     6651.30    260.59 o
  16  12   6    17800.53    17522.04    521.37 o
  17  12   6    15219.39    15589.75    651.46 o
  18  12   6     1482.39     1387.29    269.21 o
  19  12   6     4640.43     4375.49    379.74 o
  20  12   6       19.00     -423.39    423.39 o
  -4  13   6      524.92      786.14    291.08 o
  -3  13   6     7376.04     7937.85    422.16 o
  -2  13   6     2957.85     2971.01    184.80 o
  -1  13   6      294.86      396.88    122.70 o
   0  13   6      508.62      556.98    132.70 o
   1  13   6     5953.24     6175.29    193.95 o
   2  13   6    10730.65    10683.69    310.43 o
   3  13   6      261.03      236.30    117.05 o
   4  13   6    20912.33    20430.51    363.99 o
   5  13   6      791.18      907.82    130.90 o
   6  13   6    12449.15    12376.73    304.17 o
   7  13   6    23444.33    23447.66    455.04 o
   8  13   6    25391.39    25109.44    476.30 o
   9  13   6     3111.66     3313.06    182.75 o
  10  13   6    17982.94    18671.10    391.93 o
  11  13   6    17118.14    17455.33    496.84 o
  12  13   6      521.13      754.44    173.32 o
  13  13   6     2485.07     2449.11    198.33 o
  14  13   6      545.85      582.45    199.51 o
  15  13   6    13795.46    14132.07    356.56 o
  16  13   6      950.31     1367.73    241.37 o
  17  13   6     6705.50     6362.84    331.29 o
  18  13   6      601.52      835.32    266.67 o
  19  13   6    11889.08    12098.01    705.81 o
  20  13   6     4814.56     4117.46    616.14 o
  -3  14   6        6.69       74.51    450.69 o
  -2  14   6    11374.41    11208.15    506.67 o
  -1  14   6       35.74      226.94    195.87 o
   0  14   6     8194.98     7715.90    249.49 o
   1  14   6       46.76      249.04    167.33 o
   2  14   6     7121.96     6842.86    209.41 o
   3  14   6    11747.67    11479.85    270.49 o
   4  14   6     1223.43     1074.72    119.22 o
   5  14   6     2438.70     2598.19    187.16 o
   6  14   6     3378.15     3067.91    183.92 o
   7  14   6    23164.64    23101.05    591.65 o
   8  14   6    37491.54    38728.18    697.20 o
   9  14   6    34836.36    35754.47    646.60 o
  10  14   6      123.08      113.60    143.13 o
  11  14   6    14022.45    14354.68    411.78 o
  12  14   6      399.51      183.63    200.97 o
  13  14   6     1099.77     1157.34    235.40 o
  14  14   6     1357.98     1993.20    250.46 o
  15  14   6     2484.61     2197.40    261.50 o
  16  14   6    10652.91    10729.01    472.74 o
  17  14   6      279.25      554.65    264.19 o
  18  14   6      553.40      749.01    267.36 o
  19  14   6     4069.58     5144.86   1726.61 o
  -2  15   6     5692.27     5906.87    552.89 o
  -1  15   6     8990.43     9554.24    525.13 o
   0  15   6      684.45      662.48    189.67 o
   1  15   6     1016.35      707.31    171.79 o
   2  15   6      382.47      576.07    139.72 o
   3  15   6    10877.11    10728.94    259.86 o
   4  15   6     1212.22      981.50    196.31 o
   5  15   6     2510.75     2592.70    230.11 o
   6  15   6       54.67       82.45    157.93 o
   7  15   6     2279.45     2251.34    196.38 o
   8  15   6    19448.27    19839.56    449.29 o
   9  15   6    38407.74    39485.08    720.16 o
  10  15   6     7299.20     7471.76    342.70 o
  11  15   6     5060.09     5349.78    231.99 o
  12  15   6      131.69      608.01    237.82 o
  13  15   6     1820.14     2063.81    337.30 o
  14  15   6       81.46     -309.15    321.39 o
  15  15   6     8710.36     9274.87    547.09 o
  16  15   6     1559.45     1860.99    361.87 o
  17  15   6     3638.73     4189.69    440.40 o
  18  15   6      328.58      201.82    320.58 o
  19  15   6     2057.61     2551.57    502.31 o
  -1  16   6    15220.81    17161.79    857.09 o
   0  16   6     5500.34     6188.76    488.09 o
   1  16   6      507.05      918.75    271.69 o
   2  16   6      297.03       93.31    196.26 o
   3  16   6     1413.77     1311.37    220.49 o
   4  16   6      269.23     -208.40    208.40 o
   5  16   6     2452.63     2359.57    233.91 o
   6  16   6     1110.72     1100.62    200.72 o
   7  16   6       59.47      260.81    173.68 o
   8  16   6     2468.23     2174.61    198.04 o
   9  16   6     1765.80     1385.31    190.54 o
  10  16   6     8783.87     9405.54    315.79 o
  11  16   6     1993.86     2197.68    236.83 o
  12  16   6     3300.44     3361.86    285.66 o
  13  16   6      310.39      347.42    279.72 o
  14  16   6      472.99      512.29    322.10 o
  15  16   6    19999.95    19386.08    734.23 o
  16  16   6     8905.88     8704.89    546.61 o
  17  16   6      133.20      122.43    383.91 o
  18  16   6      193.67       30.73    404.03 o
  19  16   6       32.76        0.88    483.22 o
   0  17   6     6732.04     6541.86    622.92 o
   1  17   6     1337.17     1367.38    377.32 o
   2  17   6     5295.89     5134.56    384.67 o
   3  17   6    13005.31    12427.93    493.16 o
   4  17   6     1571.38     1297.56    239.83 o
   5  17   6        4.92      198.53    229.36 o
   6  17   6      464.21      586.20    202.08 o
   7  17   6     1101.34     1181.88    213.60 o
   8  17   6     5351.01     5768.83    378.72 o
   9  17   6    10522.46    10837.52    393.37 o
  10  17   6      181.41      146.36    218.55 o
  11  17   6     1024.61     1275.32    225.72 o
  12  17   6     3047.32     2771.75    340.52 o
  13  17   6       26.98     -173.79    248.23 o
  14  17   6       18.61      484.87    356.01 o
  15  17   6    15299.59    15613.66    675.90 o
  16  17   6    28809.12    28214.13    975.49 o
  17  17   6     3280.26     2579.69    462.67 o
  18  17   6      351.38      318.16   1520.90 o
   2  18   6     3095.64     3576.34    488.24 o
   3  18   6    16611.59    16955.70    831.77 o
   4  18   6     6337.04     6134.17    421.04 o
   5  18   6       13.22      516.33    755.46 o
   6  18   6      865.42      940.60    264.35 o
   7  18   6     3791.00     4018.28    319.58 o
   8  18   6     3265.96     3527.77    301.34 o
   9  18   6    12553.98    13499.44    581.74 o
  10  18   6     4399.94     4726.89    315.97 o
  11  18   6     3411.17     2942.40    305.38 o
  12  18   6     1208.86     1444.46    387.97 o
  13  18   6      180.97     1983.33   1090.17 o
  14  18   6      517.31      140.53    533.70 o
  15  18   6     1524.58      708.34    466.36 o
  16  18   6    14788.54    14275.10   1776.21 o
  17  18   6     8961.62     9477.44    768.04 o
  18  18   6       41.77     -439.49    512.14 o
   4  19   6     6006.98     6054.32    535.53 o
   5  19   6      600.94      577.79    365.67 o
   6  19   6     2464.79     2773.70    324.19 o
   7  19   6    10220.56     9866.25    443.37 o
   8  19   6    15642.89    15388.58    507.30 o
   9  19   6      187.44      823.55    313.10 o
  10  19   6     8553.30     9178.41    744.95 o
  11  19   6     2320.07     2540.30    288.57 o
  12  19   6    12537.93    14126.72   1054.70 o
  13  19   6     1260.76     1124.71    526.23 o
  14  19   6     2203.39     2339.25    661.08 o
  15  19   6      943.71     -209.52    554.74 o
  16  19   6     2458.44     2526.50    672.95 o
  17  19   6     3828.66     2598.60    482.97 o
   6  20   6       84.38      589.89    421.02 o
   7  20   6     5302.33     5753.24    571.30 o
   8  20   6    13636.96    15092.51    825.69 o
   9  20   6    10041.05    10117.53    478.81 o
  10  20   6      691.44      864.86    360.07 o
  11  20   6        5.32     1200.13    832.09 o
  12  20   6    12936.24    14270.04    658.89 o
  13  20   6     6333.68     4689.43    655.39 o
  14  20   6      484.82      148.07    562.31 o
  15  20   6     4862.71     4231.46    693.14 o
  10  21   6      196.91      363.52    455.78 o
  11  21   6      490.16      727.13    701.76 o
  12  21   6     4572.67     4312.10    961.65 o
  -6 -19   7     3825.30     4014.21    691.74 o
  -5 -19   7     4928.68     4134.64    672.03 o
  -4 -19   7     3872.61     4834.88    725.67 o
  -9 -18   7     6102.22     6897.10    864.30 o
  -8 -18   7     4339.60     3591.44    627.94 o
  -7 -18   7     3765.81     2479.64    571.46 o
  -6 -18   7      108.22      262.90    442.35 o
  -5 -18   7     2233.74     2316.96    498.48 o
  -4 -18   7     2505.39     2334.29    551.92 o
  -3 -18   7       47.97     -163.34    471.72 o
  -2 -18   7      752.53      311.57    377.72 o
  -1 -18   7      507.17      648.48    582.96 o
   0 -18   7     6172.76     5598.81    508.92 o
 -11 -17   7      113.56     -274.47    593.17 o
 -10 -17   7       20.64     -340.48    543.77 o
  -9 -17   7     6573.33     6887.56    700.64 o
  -8 -17   7     9478.88     9522.94    746.41 o
  -7 -17   7     9847.23     9670.31    705.23 o
  -6 -17   7     8822.52     8412.16    926.14 o
  -5 -17   7      118.33      677.08    474.32 o
  -4 -17   7     3965.04     4167.49    322.10 o
  -3 -17   7     1600.87     1576.52    276.76 o
  -2 -17   7      719.78      497.88    231.64 o
  -1 -17   7      255.62      295.06    232.75 o
   0 -17   7     3369.68     3765.15    365.38 o
   1 -17   7     5462.49     5167.84    487.39 o
   2 -17   7      140.47      208.98    526.61 o
 -12 -16   7     1115.88      613.94    602.66 o
 -11 -16   7      110.91     1011.11    577.48 o
 -10 -16   7      245.88      546.73    400.91 o
  -9 -16   7     2621.38     2315.18    485.45 o
  -8 -16   7     6334.85     5461.97    531.98 o
  -7 -16   7     7485.12     6890.34    536.11 o
  -6 -16   7    12554.41    12275.13   1072.79 o
  -5 -16   7     2463.63     2856.78    491.26 o
  -4 -16   7     5279.18     5396.58    362.84 o
  -3 -16   7       29.33      154.78    198.20 o
  -2 -16   7     6740.69     6326.13    303.25 o
  -1 -16   7     2217.19     2493.31    250.43 o
   0 -16   7     2815.81     3065.79    260.83 o
   1 -16   7     5414.47     5756.51    328.41 o
   2 -16   7     4398.84     4085.15    316.61 o
   3 -16   7        4.28     -352.52    352.52 o
   4 -16   7       25.99      374.72    391.15 o
 -12 -15   7     4727.45     3850.48    595.43 o
 -11 -15   7     2694.57     1686.16    387.14 o
 -10 -15   7      171.02     -161.67    633.86 o
  -9 -15   7     1239.98      765.69    399.49 o
  -8 -15   7      146.48      217.72    346.14 o
  -7 -15   7       11.28      243.53    355.47 o
  -6 -15   7     1907.19     1885.89    332.11 o
  -5 -15   7     2812.70     2845.11    359.49 o
  -4 -15   7     3081.22     3660.23    353.06 o
  -3 -15   7      987.91     1092.94    248.50 o
  -2 -15   7      318.24      614.21    186.98 o
  -1 -15   7     3119.11     3381.94    239.87 o
   0 -15   7    31479.95    32307.22   1138.00 o
   1 -15   7     2582.63     2465.13    248.35 o
   2 -15   7     4456.06     4493.18    283.99 o
   3 -15   7        2.62     -111.85    229.61 o
   4 -15   7       20.36       61.29    335.01 o
   5 -15   7       29.41      112.82    377.53 o
 -13 -14   7     4461.41     5037.58   1427.02 o
 -12 -14   7    16887.45    16365.38    761.50 o
 -11 -14   7     8735.77     8490.19    641.50 o
 -10 -14   7     1139.49      956.56    351.40 o
  -9 -14   7        9.62     -293.94    293.94 o
  -8 -14   7      745.28      488.32    233.63 o
  -7 -14   7     3770.56     3997.01    333.11 o
  -6 -14   7     6561.66     6192.31    348.37 o
  -5 -14   7     5884.03     6029.53    328.31 o
  -4 -14   7      237.19      275.06    245.81 o
  -3 -14   7     1017.30     1282.80    200.15 o
  -2 -14   7      397.92      204.30    163.81 o
  -1 -14   7      677.57      679.43    171.19 o
   0 -14   7    42094.17    43861.46    715.53 o
   1 -14   7    34928.44    36943.07    672.52 o
   2 -14   7      370.62      294.43    211.58 o
   3 -14   7       41.83      124.22    185.70 o
   4 -14   7      736.69      915.11    236.78 o
   5 -14   7      273.30      307.90    346.39 o
   6 -14   7     3877.28     4561.10    435.75 o
   7 -14   7    11956.85    12652.94   1617.58 o
 -13 -13   7       95.13     1907.75   1118.83 o
 -12 -13   7    15829.82    15764.34    626.83 o
 -11 -13   7     7602.61     7344.17    474.88 o
 -10 -13   7     1818.57     2100.71    336.76 o
  -9 -13   7      310.49      390.57    318.61 o
  -8 -13   7     2885.69     2792.16    246.13 o
  -7 -13   7       74.15       33.22    268.58 o
  -6 -13   7     8249.14     8342.16    377.50 o
  -5 -13   7     2277.14     2340.81    294.66 o
  -4 -13   7    10207.62    10089.13    377.77 o
  -3 -13   7     2772.46     2618.40    254.97 o
  -2 -13   7       23.14      201.61    199.12 o
  -1 -13   7      646.46      863.90    147.60 o
   0 -13   7     6289.95     6484.03    235.92 o
   1 -13   7    53523.09    55247.88    811.74 o
   2 -13   7    10745.68    11223.19    296.78 o
   3 -13   7      405.04      585.71    174.73 o
   4 -13   7     2808.18     3010.11    254.80 o
   5 -13   7     4769.88     4816.15    322.94 o
   6 -13   7     2416.36     2025.15    306.54 o
   7 -13   7     5147.44     4824.55    520.15 o
   8 -13   7      438.55      117.01    403.75 o
 -14 -12   7     1657.49     1577.71    862.62 o
 -13 -12   7     1354.59     1199.89    395.48 o
 -12 -12   7     1894.03     1118.11    349.36 o
 -11 -12   7     3577.02     3432.28    368.44 o
 -10 -12   7       28.93      127.94    246.43 o
  -9 -12   7       69.97       61.05    238.87 o
  -8 -12   7     1388.17     1276.35    252.24 o
  -7 -12   7    17077.63    17135.02    439.80 o
  -6 -12   7     1289.89     1071.50    193.87 o
  -5 -12   7     5095.29     4936.06    282.39 o
  -4 -12   7     9982.03     9294.30    336.78 o
  -3 -12   7    21955.12    21484.69    533.71 o
  -2 -12   7     8205.76     7619.50    270.54 o
  -1 -12   7     1248.86     1213.63    160.61 o
   0 -12   7     2533.07     2711.28    169.05 o
   1 -12   7     5578.42     5898.06    214.00 o
   2 -12   7    24583.29    25526.17    453.87 o
   3 -12   7       10.29       29.37    139.17 o
   4 -12   7     2108.39     2161.98    190.29 o
   5 -12   7     8162.39     7543.08    294.06 o
   6 -12   7     5452.63     5610.39    256.72 o
   7 -12   7      349.82       67.59    235.73 o
   8 -12   7      119.86      -73.07    270.75 o
   9 -12   7     5770.60     5690.41    469.41 o
 -14 -11   7     2511.66     1937.99    549.55 o
 -13 -11   7     2219.65     2040.06    465.58 o
 -12 -11   7       60.13       54.10    340.62 o
 -11 -11   7      265.99      406.59    291.71 o
 -10 -11   7      199.32      466.95    252.56 o
  -9 -11   7      632.33      803.26    197.69 o
  -8 -11   7      338.82        9.08    199.35 o
  -7 -11   7    12565.12    12318.17    415.51 o
  -6 -11   7    10265.23     9975.73    363.65 o
  -5 -11   7     6305.47     5833.68    266.91 o
  -4 -11   7     3755.58     3861.47    251.39 o
  -3 -11   7    40481.62    41397.98    809.52 o
  -2 -11   7     8214.08     8467.96    309.58 o
  -1 -11   7     5750.68     5662.44    190.08 o
   0 -11   7    13805.51    13967.40    327.23 o
   1 -11   7     1176.24     1209.03    135.46 o
   2 -11   7     3353.29     3545.11    169.43 o
   3 -11   7     4583.66     4690.07    186.19 o
   4 -11   7       28.24      138.49    152.64 o
   5 -11   7      158.52      273.06    137.93 o
   6 -11   7     9081.85     9882.77    298.79 o
   7 -11   7     9629.30    10284.33    308.52 o
   8 -11   7      702.98      933.56    364.69 o
   9 -11   7     5707.39     5981.31    515.30 o
  10 -11   7     7691.93     8209.17    557.56 o
 -14 -10   7       91.43      -34.87    452.16 o
 -13 -10   7       73.84      628.25    376.75 o
 -12 -10   7      226.92     -313.03    313.03 o
 -11 -10   7      524.74      572.12    262.32 o
 -10 -10   7      112.24      509.19    226.28 o
  -9 -10   7        3.00       16.64    194.49 o
  -8 -10   7      159.23      447.59    172.94 o
  -7 -10   7      684.60      707.14    189.09 o
  -6 -10   7     9219.17     8784.96    327.27 o
  -5 -10   7       19.63       49.48    169.41 o
  -4 -10   7     1752.16     1379.42    190.72 o
  -3 -10   7    25983.20    27058.69    604.00 o
  -2 -10   7     5937.40     5594.04    251.91 o
  -1 -10   7      650.00      668.00    142.37 o
   0 -10   7     6405.34     5879.97    195.41 o
   1 -10   7     7748.42     7723.02    341.38 o
   2 -10   7        6.72       34.47    110.00 o
   3 -10   7     1857.48     1810.53    144.13 o
   4 -10   7     3962.97     4019.74    187.19 o
   5 -10   7    17516.70    17864.27    377.27 o
   6 -10   7      823.38      907.12    141.09 o
   7 -10   7     8488.79     8989.00    264.82 o
   8 -10   7     8639.07     8342.27    347.48 o
   9 -10   7      949.36      896.52    197.88 o
  10 -10   7     9192.72     9743.14    698.85 o
  11 -10   7      344.59      702.64    902.50 o
 -14  -9   7      312.77       59.71    605.74 o
 -13  -9   7     3480.20     2582.85    430.66 o
 -12  -9   7     1891.13     2319.29    541.20 o
 -11  -9   7     6341.39     6651.33    380.03 o
 -10  -9   7      173.50      166.00    206.03 o
  -9  -9   7     1610.65     1564.94    235.50 o
  -8  -9   7     7506.11     7110.35    308.06 o
  -7  -9   7     8322.91     8024.58    288.86 o
  -6  -9   7       84.12      105.06    142.87 o
  -5  -9   7     1511.44     1534.74    179.89 o
  -4  -9   7     1477.38     1404.44    175.33 o
  -3  -9   7      405.90      389.37    149.19 o
  -2  -9   7     3663.25     3579.76    192.73 o
  -1  -9   7     9428.34     9255.73    291.96 o
   0  -9   7     6326.91     6351.73    193.48 o
   1  -9   7     4580.50     4197.54    162.72 o
   2  -9   7       34.21       26.86    109.49 o
   3  -9   7       67.97       99.76    118.55 o
   4  -9   7     5738.38     5759.84    205.83 o
   5  -9   7    30354.81    31645.54    527.91 o
   6  -9   7    56101.79    58152.00    867.20 o
   7  -9   7      140.31      -18.42    121.82 o
   8  -9   7     3944.27     4173.16    178.16 o
   9  -9   7      700.40      724.54    152.82 o
  10  -9   7     3136.85     3355.38    250.62 o
  11  -9   7     2173.28     1351.79    486.23 o
  12  -9   7     6521.32     6130.42    684.69 o
 -14  -8   7      304.76      412.49    439.62 o
 -13  -8   7     5631.59     5627.77    528.39 o
 -12  -8   7       50.76      244.76    244.93 o
 -11  -8   7    10976.28    10052.17    341.48 o
 -10  -8   7     5342.42     5319.75    278.78 o
  -9  -8   7      338.02      451.09    183.84 o
  -8  -8   7     4044.94     4425.74    283.38 o
  -7  -8   7    43378.27    44497.96    937.62 o
  -6  -8   7    19188.11    18741.26    582.31 o
  -5  -8   7     2452.09     2484.76    175.53 o
  -4  -8   7     2678.31     2627.83    186.19 o
  -3  -8   7      653.89      759.03    139.97 o
  -2  -8   7     1265.05     1308.18    134.78 o
  -1  -8   7     3005.82     2641.44    131.44 o
   0  -8   7    38492.85    38508.50    674.05 o
   1  -8   7     4178.31     4055.98    153.18 o
   2  -8   7     2243.44     2152.20    140.26 o
   3  -8   7     2025.70     2080.02    135.97 o
   4  -8   7     1009.15     1177.15    116.53 o
   5  -8   7    30948.93    32798.18    525.65 o
   6  -8   7    77534.78    80407.33   1119.58 o
   7  -8   7    26051.54    26341.72    425.53 o
   8  -8   7      419.37      617.84    113.28 o
   9  -8   7      841.54      901.53    113.82 o
  10  -8   7       21.63      107.75    112.23 o
  11  -8   7     6190.89     5965.54    575.68 o
  12  -8   7      541.75      461.78    326.45 o
  13  -8   7     6215.92     5504.92    502.02 o
 -14  -7   7     3851.11     3993.83    522.49 o
 -13  -7   7       53.63      626.26    576.79 o
 -12  -7   7     1048.67      967.29    227.08 o
 -11  -7   7      428.17      376.56    185.55 o
 -10  -7   7     3185.34     3146.08    212.61 o
  -9  -7   7        9.36       14.23    234.98 o
  -8  -7   7     1278.19     1272.40    180.36 o
  -7  -7   7    33358.58    33506.27    659.83 o
  -6  -7   7    50099.09    50038.26    887.57 o
  -5  -7   7      314.53      475.97    161.12 o
  -4  -7   7    17710.29    17596.03    435.92 o
  -3  -7   7     7034.20     7324.17    242.12 o
  -2  -7   7     1080.71     1054.40    132.13 o
  -1  -7   7     6363.91     6805.19    213.73 o
   0  -7   7     9613.61     8831.93    295.92 o
   1  -7   7    35798.16    35657.09    748.42 o
   2  -7   7     8793.55     8835.55    228.26 o
   3  -7   7     4814.18     4684.45    193.92 o
   4  -7   7     5545.36     5507.71    249.19 o
   5  -7   7       74.00      105.22     88.88 o
   6  -7   7    40217.62    40658.65    573.84 o
   7  -7   7    28727.17    29268.07    524.43 o
   8  -7   7      858.92      847.36    108.04 o
   9  -7   7       21.81      200.68    133.04 o
  10  -7   7      314.29      288.53     83.40 o
  11  -7   7     3728.51     3936.89    438.22 o
  12  -7   7     6349.63     6053.66    495.07 o
  13  -7   7        4.16     -253.50    312.39 o
 -14  -6   7     3205.87     2724.34    474.32 o
 -13  -6   7     1905.78     1706.19    471.76 o
 -12  -6   7      967.13      684.75    216.65 o
 -11  -6   7     3889.44     4000.02    236.65 o
 -10  -6   7     1306.33     1076.15    174.48 o
  -9  -6   7      267.15      154.13    147.72 o
  -8  -6   7     3422.78     3538.51    212.58 o
  -7  -6   7     2236.33     2221.08    180.97 o
  -6  -6   7    44935.35    46673.73   1086.61 o
  -5  -6   7     1705.24     1758.54    157.11 o
  -4  -6   7    21059.59    20567.46    510.39 o
  -3  -6   7    14370.05    13906.23    392.01 o
  -2  -6   7    12709.50    11761.73    306.81 o
  -1  -6   7    26719.40    26718.90    518.64 o
   0  -6   7     5848.85     5721.70    189.68 o
   1  -6   7      192.53      290.51    108.82 o
   2  -6   7     3335.14     3321.49    150.80 o
   3  -6   7     8916.15     8709.58    231.87 o
   4  -6   7     2098.14     1992.96    105.02 o
   5  -6   7    12351.84    12007.09    231.04 o
   6  -6   7      427.96      476.26     81.62 o
   7  -6   7     7666.47     7488.65    181.34 o
   8  -6   7     4400.74     4669.79    161.56 o
   9  -6   7     2790.74     3136.01    214.18 o
  10  -6   7        3.89       81.78     75.49 o
  11  -6   7        3.43      274.56    279.74 o
  12  -6   7     9329.65     9224.13    436.46 o
  13  -6   7    10675.53    10948.37    566.60 o
  14  -6   7     2581.22     1915.52    442.67 o
 -14  -5   7     4132.39     3914.24    520.42 o
 -13  -5   7     1928.10     2117.75    360.73 o
 -12  -5   7     1910.93     2175.34    218.52 o
 -11  -5   7     7344.51     7049.06    299.90 o
 -10  -5   7    13713.27    13964.65    406.30 o
  -9  -5   7      155.87      -18.41    144.07 o
  -8  -5   7    14496.04    13703.20    323.29 o
  -7  -5   7     4274.18     4501.89    185.84 o
  -6  -5   7     8508.83     8261.55    227.28 o
  -5  -5   7    18810.11    18905.64    385.71 o
  -4  -5   7     1769.78     1759.27    187.70 o
  -3  -5   7    21041.92    22089.02    530.94 o
  -2  -5   7     4995.29     4682.56    219.22 o
  -1  -5   7    26615.97    25570.24    614.97 o
   0  -5   7    30677.86    30316.50    581.63 o
   1  -5   7    10504.26    10540.32    361.13 o
   2  -5   7     7209.51     8274.52    228.06 o
   3  -5   7    14234.77    15327.32    302.71 o
   4  -5   7     9006.38     9513.56    190.42 o
   5  -5   7     3604.51     3918.28    126.41 o
   6  -5   7    26969.19    26678.05    396.50 o
   7  -5   7        2.50      -25.94     75.83 o
   8  -5   7      324.34      272.42     76.14 o
   9  -5   7     3029.19     3061.36    120.63 o
  10  -5   7      330.26      308.73     73.56 o
  11  -5   7     6883.82     6202.43    376.10 o
  12  -5   7      568.65      420.71    269.88 o
  13  -5   7    22389.18    22635.07    807.11 o
  14  -5   7    20058.53    18973.20    764.46 o
  15  -5   7     3479.36     2777.05    459.19 o
 -13  -4   7      558.58     1131.46    356.23 o
 -12  -4   7        2.61      236.51    185.89 o
 -11  -4   7      776.88     1100.71    186.81 o
 -10  -4   7    21348.13    21057.36    460.57 o
  -9  -4   7       75.98      187.26    132.14 o
  -8  -4   7     1446.86     1764.52    186.34 o
  -7  -4   7      102.76       19.76    120.09 o
  -6  -4   7     2724.81     2903.19    149.79 o
  -5  -4   7    32696.88    32087.81    579.70 o
  -4  -4   7     6123.88     5854.11    192.89 o
  -3  -4   7       66.62        0.32     80.84 o
  -2  -4   7     3920.23     4118.56    140.76 o
  -1  -4   7      847.36      991.50    146.34 o
   0  -4   7     8519.93     8620.35    238.18 o
   1  -4   7    49088.91    50474.80    873.19 o
   2  -4   7    20597.87    20783.99    410.26 o
   3  -4   7     4870.68     5487.23    145.33 o
   4  -4   7    17620.58    16471.30    325.99 o
   5  -4   7    28748.68    27580.51    479.00 o
   6  -4   7     2733.32     2666.96    136.20 o
   7  -4   7    12977.27    12665.90    310.08 o
   8  -4   7     6541.71     6559.52    193.92 o
   9  -4   7      101.89      190.73     68.59 o
  10  -4   7      425.70      477.95     73.80 o
  11  -4   7    26672.54    27078.45    536.72 o
  12  -4   7     6454.72     5864.05    296.48 o
  13  -4   7     5991.30     5540.90    362.14 o
  14  -4   7    11122.11    10736.70    957.22 o
  15  -4   7     2344.18     2226.91    421.65 o
 -13  -3   7      170.79      576.90    875.29 o
 -12  -3   7      883.83      945.54    250.05 o
 -11  -3   7      535.19      424.08    162.57 o
 -10  -3   7     4799.41     4864.60    217.89 o
  -9  -3   7     3104.52     2962.35    188.80 o
  -8  -3   7    26031.71    27421.22    511.31 o
  -7  -3   7    15848.77    16555.16    368.58 o
  -6  -3   7     2957.44     2729.83    143.55 o
  -5  -3   7     1184.55     1261.72    116.45 o
  -4  -3   7    34430.80    33191.51    857.84 o
  -3  -3   7    12130.70    11878.05    360.26 o
  -2  -3   7    32562.04    32451.21    813.01 o
  -1  -3   7    37537.74    37190.71    750.48 o
   0  -3   7      238.72      397.29     95.35 o
   1  -3   7     9205.80     8442.03    223.35 o
   2  -3   7    31675.18    31890.89    578.27 o
   3  -3   7     9119.24     9024.20    239.78 o
   4  -3   7    12763.60    12353.17    330.15 o
   5  -3   7    88141.13    85632.68   1425.56 o
   6  -3   7    20971.31    21451.06    470.19 o
   7  -3   7     6823.91     6703.81    151.73 o
   8  -3   7      200.90      277.58     69.03 o
   9  -3   7    10255.31    10331.58    363.18 o
  10  -3   7      675.85      798.08    100.18 o
  11  -3   7    14757.09    15453.55    348.56 o
  12  -3   7    28675.92    29622.20    913.22 o
  13  -3   7     1057.52     1058.91    234.37 o
  14  -3   7     2175.95     2243.12    335.59 o
  15  -3   7     1781.37     1552.55    367.66 o
  16  -3   7       22.37     -366.06    387.35 o
 -13  -2   7      260.03     -210.44    283.03 o
 -12  -2   7      133.91      557.76    273.81 o
 -11  -2   7     1724.53     1689.70    182.15 o
 -10  -2   7     1503.91     1856.19    275.57 o
  -9  -2   7    12288.89    12626.33    368.81 o
  -8  -2   7    14929.31    15376.79    398.70 o
  -7  -2   7    39691.40    39710.38    777.54 o
  -6  -2   7     1779.20     2050.52    233.10 o
  -5  -2   7     6109.52     6111.27    187.73 o
  -4  -2   7     8459.30     8167.17    283.17 o
  -3  -2   7    24761.49    24513.12    660.98 o
  -2  -2   7    22858.26    21939.27    709.51 o
  -1  -2   7    75864.95    79501.92   1484.81 o
   0  -2   7    34398.89    36661.14    738.72 o
   1  -2   7     7051.72     7220.56    222.26 o
   2  -2   7    14241.40    14855.29    315.43 o
   3  -2   7    44684.95    46622.90    796.81 o
   4  -2   7     1685.36     1525.78    102.62 o
   5  -2   7    58782.48    61204.73    905.76 o
   6  -2   7   103711.55   105237.24   1393.95 o
   7  -2   7     1506.96     1408.57     84.39 o
   8  -2   7     4431.55     4359.55    170.18 o
   9  -2   7     8372.53     8410.87    305.26 o
  10  -2   7    12106.45    12379.80    277.81 o
  11  -2   7     3303.07     3272.36     99.88 o
  12  -2   7    14217.65    14162.81    505.89 o
  13  -2   7     4377.71     4136.15    277.91 o
  14  -2   7      124.37      156.41    287.96 o
  15  -2   7      180.69      100.30    306.89 o
  16  -2   7     1100.04      775.91    418.15 o
  17  -2   7      335.15      861.42    721.90 o
 -13  -1   7     2300.28     2818.67    441.35 o
 -12  -1   7     3282.28     3047.53    343.40 o
 -11  -1   7     1397.60     1692.06    180.04 o
 -10  -1   7     1238.31     1192.77    208.14 o
  -9  -1   7    11403.03    11226.35    301.14 o
  -8  -1   7     2184.35     2212.72    157.95 o
  -7  -1   7    25882.60    25801.80    852.69 o
  -6  -1   7     3372.81     3528.22    188.60 o
  -5  -1   7     9664.90     9690.31    323.50 o
  -4  -1   7    11198.55    10807.71    246.37 o
  -3  -1   7      111.69      241.50     84.31 o
  -2  -1   7     9662.71     9775.41    238.88 o
  -1  -1   7    17623.96    17125.62    405.12 o
   0  -1   7    31425.07    31325.34    768.27 o
   1  -1   7    15254.29    15952.75    351.42 o
   2  -1   7    10997.11    11648.81    299.97 o
   3  -1   7    16157.43    16057.58    332.23 o
   4  -1   7    68079.14    67991.87   1092.94 o
   5  -1   7     9415.76     9731.20    213.39 o
   6  -1   7    15124.95    14530.08    254.49 o
   7  -1   7     9436.02     8567.99    178.79 o
   8  -1   7     5021.45     5185.48    136.17 o
   9  -1   7      353.41      258.50     92.75 o
  10  -1   7    14145.72    13366.83    256.38 o
  11  -1   7       10.97      -38.02     60.65 o
  12  -1   7      191.93      169.24     57.07 o
  13  -1   7      803.22     1141.82    205.17 o
  14  -1   7      462.46      545.49    248.34 o
  15  -1   7       10.77     -127.02    288.97 o
  16  -1   7      455.04       39.03    342.48 o
  17  -1   7     3071.07     3607.83    620.19 o
 -12   0   7     1207.75     1578.77    454.37 o
 -11   0   7    19621.06    19884.80   1591.45 o
 -10   0   7     2212.81     2279.33    168.62 o
  -9   0   7     5590.98     5490.27    207.84 o
  -8   0   7    17943.25    18410.10    380.67 o
  -7   0   7        5.30       28.09     98.61 o
  -6   0   7     2259.51     2268.18    133.58 o
  -5   0   7      125.07       89.14     86.69 o
  -4   0   7    23545.08    23835.69    536.95 o
  -3   0   7     7730.35     7305.30    180.65 o
  -2   0   7        6.94      109.27     86.38 o
  -1   0   7     6072.57     6474.59    243.43 o
   0   0   7    14755.75    15789.92    551.74 o
   1   0   7    11091.16    12717.22    310.87 o
   2   0   7    29983.60    32111.02    657.18 o
   3   0   7     4850.67     5172.93    179.57 o
   4   0   7    38823.26    40395.77    683.16 o
   5   0   7   191035.16   193964.53   2930.36 o
   6   0   7     1515.06     1381.95    108.47 o
   7   0   7      282.34      300.73     72.72 o
   8   0   7     4438.18     4508.76    122.47 o
   9   0   7     6322.37     6795.63    216.20 o
  10   0   7     8715.73     8154.95    166.33 o
  11   0   7     2574.63     2627.39     98.53 o
  12   0   7    15557.43    15307.95    256.29 o
  13   0   7     2056.52     2225.26     76.21 o
  14   0   7     6073.83     5553.38    328.26 o
  15   0   7     1363.84     1010.05    316.49 o
  16   0   7        0.43     -246.99    357.38 o
  17   0   7     2587.55     3655.22   1587.53 o
  18   0   7    10778.50    11613.56    709.79 o
 -12   1   7      473.84      442.90    274.27 o
 -11   1   7    14156.11    13004.69   1054.95 o
 -10   1   7    13763.52    13413.15    361.95 o
  -9   1   7      164.78      233.13    138.86 o
  -8   1   7    15132.61    14984.93    362.04 o
  -7   1   7    22535.12    22480.70    495.21 o
  -6   1   7     1322.75     1097.27    104.99 o
  -5   1   7       31.92        7.59     84.72 o
  -4   1   7      826.36      905.49     91.95 o
  -3   1   7      236.79      151.03     76.02 o
  -2   1   7     7927.19     7853.52    184.15 o
  -1   1   7       31.86       98.70     87.37 o
   0   1   7     1372.71     1793.62    113.69 o
   1   1   7      148.48      291.73     90.43 o
   2   1   7     8443.65     9013.69    236.26 o
   3   1   7    12166.43    12500.79    272.25 o
   4   1   7     7335.19     7138.31    204.79 o
   5   1   7    88580.60    90546.30   1438.79 o
   6   1   7   137583.81   139596.59   2133.68 o
   7   1   7     4477.34     4158.10    122.96 o
   8   1   7     3726.75     3987.81    112.59 o
   9   1   7     4191.97     4591.99    125.94 o
  10   1   7    12886.18    12636.07    204.34 o
  11   1   7    23186.52    23298.40    425.57 o
  12   1   7      382.89      573.43     74.65 o
  13   1   7     6059.67     6111.64    208.02 o
  14   1   7     2234.63     2215.48     81.65 o
  15   1   7     1263.03     1315.98    322.65 o
  16   1   7      403.88      683.91    342.88 o
  17   1   7     1016.03      750.71    387.60 o
  18   1   7    11732.74    10724.25    628.73 o
 -11   2   7      649.84      658.14    971.17 o
 -10   2   7     6722.37     6419.60    687.63 o
  -9   2   7      839.81     1001.94    155.27 o
  -8   2   7      349.99      230.87    161.56 o
  -7   2   7    22787.67    23747.31    543.67 o
  -6   2   7     9936.14    10623.44    282.21 o
  -5   2   7     2647.03     2717.57    134.56 o
  -4   2   7     2568.48     2658.70    121.80 o
  -3   2   7     8130.72     8192.65    259.40 o
  -2   2   7    12407.49    12551.59    248.20 o
  -1   2   7     1177.27     1214.95     85.71 o
   0   2   7      990.02     1210.29    110.39 o
   1   2   7     4333.40     4559.56    178.82 o
   2   2   7       41.56      245.46    102.46 o
   3   2   7      334.81      232.09     95.60 o
   4   2   7    57492.82    58681.75   1087.65 o
   5   2   7     4113.68     3916.18    143.60 o
   6   2   7    70960.05    72422.58   1260.09 o
   7   2   7    46319.67    45138.79    794.48 o
   8   2   7     3483.69     3343.78    178.83 o
   9   2   7     1021.36     1039.85     74.54 o
  10   2   7     4225.54     3911.99    143.31 o
  11   2   7    16990.92    17391.46    282.28 o
  12   2   7     6027.70     5975.55    164.06 o
  13   2   7     1366.33     1405.49    103.74 o
  14   2   7     1977.76     2031.92    130.36 o
  15   2   7      439.38      410.10     72.99 o
  16   2   7      355.99      665.09    330.55 o
  17   2   7     7454.59     7578.48    551.46 o
  18   2   7      104.85      566.82    378.79 o
 -11   3   7     2961.55     2916.09    789.69 o
 -10   3   7       76.10     -195.00    195.00 o
  -9   3   7     3967.97     3367.00    248.71 o
  -8   3   7     9063.30     9631.16    284.00 o
  -7   3   7      176.90      185.83    131.83 o
  -6   3   7     9536.36     9877.45    299.20 o
  -5   3   7     3335.45     3533.22    168.42 o
  -4   3   7     2398.87     2226.71    133.20 o
  -3   3   7    32292.01    33276.89    873.30 o
  -2   3   7    98543.18   103075.91   2546.72 o
  -1   3   7     7701.61     7813.78    221.94 o
   0   3   7       16.17      -16.58     70.94 o
   1   3   7     1146.44     1417.03    200.34 o
   2   3   7     7036.93     7976.85    232.58 o
   3   3   7     5207.02     5394.63    180.15 o
   4   3   7    29785.48    29087.74    632.58 o
   5   3   7   140220.67   137239.31   3300.51 o
   6   3   7      691.39      818.14     88.61 o
   7   3   7    88903.00    89977.45   1365.45 o
   8   3   7     5685.29     5501.05    212.93 o
   9   3   7     1031.63     1114.37     75.12 o
  10   3   7    10115.53     9834.45    255.82 o
  11   3   7    18600.35    18455.64    353.70 o
  12   3   7     4649.28     4493.19    174.21 o
  13   3   7     5766.40     5409.11    165.14 o
  14   3   7    16230.93    16272.51    313.18 o
  15   3   7     1458.68     1503.66    168.83 o
  16   3   7     1336.96     1366.88    151.82 o
  17   3   7     5793.04     5269.48    504.00 o
  18   3   7     5199.17     5209.46    553.24 o
  19   3   7     9503.98     8869.59    767.85 o
 -10   4   7      213.90     4033.02   1045.90 o
  -9   4   7      686.14      702.51    441.73 o
  -8   4   7     9880.29     9581.19    422.73 o
  -7   4   7     3565.35     3619.70    193.57 o
  -6   4   7     8707.27     9571.41    289.41 o
  -5   4   7    16862.51    17773.52    437.09 o
  -4   4   7     9802.27     9881.31    362.19 o
  -3   4   7     3941.51     4055.09    166.82 o
  -2   4   7    86642.01    89000.27   2216.74 o
  -1   4   7    85351.09    90477.99   1944.62 o
   0   4   7     7672.47     8731.12    229.02 o
   1   4   7      508.69      683.97    120.05 o
   2   4   7     7724.23     8873.50    191.31 o
   3   4   7     1414.69     1380.51     92.07 o
   4   4   7     1655.02     1524.99     99.81 o
   5   4   7    89517.82    90045.03   2027.56 o
   6   4   7    26356.81    26512.45    880.12 o
   7   4   7    20608.49    20145.05    316.00 o
   8   4   7    15548.19    15770.73    313.95 o
   9   4   7     1353.74     1412.77     90.81 o
  10   4   7      705.02      820.21    102.43 o
  11   4   7     6189.44     6250.84    214.39 o
  12   4   7     3469.25     3506.24    125.37 o
  13   4   7       62.84      121.52     80.38 o
  14   4   7     6864.35     6750.55    178.88 o
  15   4   7    16357.51    16495.80    415.12 o
  16   4   7     2420.84     2281.63    163.78 o
  17   4   7     1353.01     1363.94    120.49 o
  18   4   7     3185.99     3020.89    135.37 o
  19   4   7      540.95     1065.47    457.30 o
 -10   5   7      415.92      223.83    235.71 o
  -9   5   7       21.57      -35.74    296.20 o
  -8   5   7     1012.60     1425.60    225.29 o
  -7   5   7     1036.91     1438.28    316.09 o
  -6   5   7     5080.61     5251.19    216.25 o
  -5   5   7    21245.80    22722.89    470.88 o
  -4   5   7    22093.70    23581.74    524.11 o
  -3   5   7    13604.87    13996.64    371.59 o
  -2   5   7      405.33      354.80     99.42 o
  -1   5   7    34029.80    35470.68    834.32 o
   0   5   7       50.01      137.42     94.94 o
   1   5   7     8164.20     8666.33    233.60 o
   2   5   7     2912.11     3079.05    164.04 o
   3   5   7     2612.93     2654.51    122.93 o
   4   5   7    36524.97    36880.04    813.23 o
   5   5   7        4.63      109.23     91.50 o
   6   5   7    14630.15    15089.05    452.47 o
   7   5   7    10869.63    11854.97    220.18 o
   8   5   7    24134.64    24195.20    546.98 o
   9   5   7     1181.81     1288.12     76.34 o
  10   5   7     4057.02     3838.17    144.61 o
  11   5   7     3056.04     2789.94    105.12 o
  12   5   7       64.26       81.76     77.11 o
  13   5   7     3200.22     3189.63    129.26 o
  14   5   7     2716.30     2657.27    125.59 o
  15   5   7    11189.91    11604.56    383.90 o
  16   5   7     8803.84     8785.69    406.30 o
  17   5   7     1066.11      807.69    127.57 o
  18   5   7      563.63      591.59    186.86 o
  19   5   7      264.78      -30.38    170.92 o
  -9   6   7      166.80     7048.59   1194.89 o
  -8   6   7      957.94      735.69    228.58 o
  -7   6   7      942.80     1117.34    154.69 o
  -6   6   7     3527.91     3459.71    196.93 o
  -5   6   7     6859.18     7397.40    282.92 o
  -4   6   7    16930.62    17425.04    520.59 o
  -3   6   7    19862.37    20998.20    438.58 o
  -2   6   7    21879.64    22395.45    441.68 o
  -1   6   7     1254.50     1271.01    123.06 o
   0   6   7     1836.49     1648.01    113.01 o
   1   6   7     3147.34     3635.40    170.76 o
   2   6   7      509.17      485.56    144.17 o
   3   6   7     8572.67     8499.20    314.01 o
   4   6   7     9165.35     8815.31    230.14 o
   5   6   7    55176.75    56401.37   1281.68 o
   6   6   7     7926.24     7360.26    306.50 o
   7   6   7     7672.64     7767.69    312.26 o
   8   6   7     4566.84     4797.55    192.66 o
   9   6   7     2125.23     2217.41    111.69 o
  10   6   7     4493.82     4401.62    149.85 o
  11   6   7    30947.97    31509.78    545.64 o
  12   6   7     5654.08     5658.98    235.33 o
  13   6   7     1626.22     1554.30    103.43 o
  14   6   7    13010.07    12524.52    248.24 o
  15   6   7      264.68      420.34    107.59 o
  16   6   7    14127.25    14784.18    314.94 o
  17   6   7     1647.10     1782.89    154.44 o
  18   6   7     8066.92     7438.27    609.39 o
  19   6   7      315.12      319.20    286.21 o
  20   6   7      153.34      651.33   1159.49 o
  -9   7   7      562.50     1858.10    950.22 o
  -8   7   7     2788.17     2775.97    666.34 o
  -7   7   7       14.14     -187.44    200.95 o
  -6   7   7      331.70      287.55    141.65 o
  -5   7   7     2701.25     2651.72    174.30 o
  -4   7   7      730.77      688.56    135.87 o
  -3   7   7     1742.23     1952.58    156.37 o
  -2   7   7    23907.21    25523.07    511.28 o
  -1   7   7    17285.04    17409.64    378.49 o
   0   7   7       14.93      184.17    111.86 o
   1   7   7      902.11      900.85    112.72 o
   2   7   7      586.92      430.92    120.94 o
   3   7   7    58698.75    58927.73   1884.97 o
   4   7   7     9088.81     8927.63    296.13 o
   5   7   7    21530.26    20555.18    400.97 o
   6   7   7    45917.50    44611.13    735.23 o
   7   7   7     6096.67     5655.69    151.55 o
   8   7   7     1373.99     1411.47     72.36 o
   9   7   7      925.35      778.31     91.08 o
  10   7   7       87.38       35.57     87.78 o
  11   7   7    13777.30    13767.70    406.62 o
  12   7   7    19073.75    19578.22    461.49 o
  13   7   7      161.72      106.86     98.10 o
  14   7   7     3433.59     3216.88    118.33 o
  15   7   7        2.18        1.26    110.92 o
  16   7   7    18309.57    18660.23    421.89 o
  17   7   7      161.75      157.83    129.45 o
  18   7   7     5014.04     4550.71    228.25 o
  19   7   7      405.13       52.79    257.81 o
  20   7   7     1741.25     1902.34    385.57 o
  -8   8   7       57.24       47.94    561.15 o
  -7   8   7      562.40      493.14    220.88 o
  -6   8   7      318.99      340.26    185.16 o
  -5   8   7      951.58     1134.27    389.78 o
  -4   8   7     2007.32     2324.11    179.17 o
  -3   8   7    10248.85    10758.92    308.40 o
  -2   8   7     3459.19     3419.37    189.57 o
  -1   8   7    29298.35    31622.68    558.04 o
   0   8   7     4299.34     4687.44    266.29 o
   1   8   7     5104.86     5481.70    237.29 o
   2   8   7     5286.87     4797.85    236.72 o
   3   8   7    36772.93    35229.67   1053.66 o
   4   8   7    89290.42    89246.22   2269.48 o
   5   8   7     1976.38     1741.85    110.25 o
   6   8   7    15575.98    14769.20    290.33 o
   7   8   7     2410.08     2188.61    138.16 o
   8   8   7     1070.83      934.44     75.49 o
   9   8   7     5809.43     6142.07    175.00 o
  10   8   7     7731.01     7214.41    212.97 o
  11   8   7     1566.13     1566.25    122.87 o
  12   8   7     4697.51     4734.45    171.17 o
  13   8   7      240.48      151.76    104.92 o
  14   8   7     4813.85     5048.99    240.56 o
  15   8   7     1705.28     1815.22    160.75 o
  16   8   7    13030.79    12540.82    264.87 o
  17   8   7    12141.85    12267.20    438.10 o
  18   8   7      486.76      547.70    220.31 o
  19   8   7      375.23      592.74    270.59 o
  20   8   7     8492.68     9286.51    850.74 o
  -7   9   7       70.57       49.50    271.38 o
  -6   9   7      309.20      427.57    231.40 o
  -5   9   7       23.23     -120.15    149.28 o
  -4   9   7      597.07      625.26    216.55 o
  -3   9   7    30153.46    31954.09    665.73 o
  -2   9   7     8906.53     9001.17    273.17 o
  -1   9   7    16284.86    16596.64    390.57 o
   0   9   7     7668.93     8114.97    270.10 o
   1   9   7      632.34      810.49    135.47 o
   2   9   7      695.06      651.83     81.64 o
   3   9   7    18475.57    17969.46    471.22 o
   4   9   7   100895.38    99635.13   2527.26 o
   5   9   7    57836.31    56266.05    983.43 o
   6   9   7      539.53      469.58     78.58 o
   7   9   7     6344.70     6025.71    146.18 o
   8   9   7     3999.82     3906.54    140.93 o
   9   9   7      742.25      603.50     84.41 o
  10   9   7    10345.37    10006.59    306.27 o
  11   9   7     1660.45     1562.63    128.29 o
  12   9   7     8737.89     9044.30    284.59 o
  13   9   7      239.89      239.88    120.58 o
  14   9   7     6015.95     6472.07    226.83 o
  15   9   7     6521.94     6634.50    237.00 o
  16   9   7     2258.48     2492.74    189.01 o
  17   9   7    12388.28    12670.52    403.21 o
  18   9   7     4089.28     4465.12    367.77 o
  19   9   7     1174.69      625.87    713.23 o
  20   9   7     1841.38     2263.83    666.01 o
  -7  10   7      541.21      133.75    583.44 o
  -6  10   7     4291.16     3882.31    330.99 o
  -5  10   7     1082.42     1300.66    243.31 o
  -4  10   7      825.95      754.87    153.64 o
  -3  10   7     6847.28     7195.10    358.97 o
  -2  10   7    17018.86    17089.83    368.26 o
  -1  10   7     2829.18     3124.22    187.99 o
   0  10   7    19435.50    19386.95    414.93 o
   1  10   7      330.30      416.03     78.14 o
   2  10   7      782.90      774.84    113.81 o
   3  10   7       70.74       65.56     85.46 o
   4  10   7    17136.75    17160.89    573.22 o
   5  10   7    59420.22    60252.39   1323.24 o
   6  10   7     6039.01     5721.70    181.40 o
   7  10   7      101.17        2.52     72.05 o
   8  10   7    11095.26    10480.72    279.32 o
   9  10   7     2137.37     1951.60    100.29 o
  10  10   7      139.10       12.10     96.46 o
  11  10   7       19.58       50.87    105.81 o
  12  10   7     4303.34     4193.72    178.05 o
  13  10   7     8377.43     8787.70    267.33 o
  14  10   7     1981.43     2155.08    171.06 o
  15  10   7    11718.98    11906.29    376.36 o
  16  10   7       28.37      243.55    167.32 o
  17  10   7      807.76      611.90    188.86 o
  18  10   7     5670.41     5443.34    274.99 o
  19  10   7        8.53       51.54    357.48 o
  20  10   7      837.24      539.70    447.54 o
  -6  11   7     1945.42     1702.10    372.05 o
  -5  11   7     1015.73     1424.71    440.96 o
  -4  11   7     2372.83     2570.28    350.07 o
  -3  11   7     3864.49     3844.94    222.88 o
  -2  11   7     1612.68     1638.77    164.64 o
  -1  11   7     1672.54     1776.18    159.66 o
   0  11   7    28485.37    27905.99    649.18 o
   1  11   7     5671.44     5489.29    170.23 o
   2  11   7     1788.33     1788.79    130.94 o
   3  11   7     5070.63     4779.26    171.96 o
   4  11   7     3923.53     3863.80    190.33 o
   5  11   7      425.85      443.19    104.15 o
   6  11   7     6522.22     6419.09    203.31 o
   7  11   7     1032.41     1088.63     94.06 o
   8  11   7     4637.32     4580.17    143.53 o
   9  11   7      107.23      176.72     72.79 o
  10  11   7    16235.89    16197.02    361.99 o
  11  11   7     5054.85     4847.65    203.42 o
  12  11   7     6587.01     6847.15    245.55 o
  13  11   7    38170.43    38668.76    698.14 o
  14  11   7      719.94      575.52    175.35 o
  15  11   7     4187.01     4388.85    227.08 o
  16  11   7     1496.96     1069.79    191.74 o
  17  11   7     3155.51     3193.02    244.21 o
  18  11   7      521.83      556.72    217.29 o
  19  11   7     1060.67     2054.78    698.40 o
  20  11   7      630.91      832.05    526.25 o
  -5  12   7        1.63      340.77    372.06 o
  -4  12   7      956.39     1199.25    263.83 o
  -3  12   7    19752.51    19359.29    775.47 o
  -2  12   7     8731.52     8692.74    295.95 o
  -1  12   7     1130.45      949.60    213.95 o
   0  12   7     4422.28     4374.82    156.53 o
   1  12   7    23894.66    23326.67    453.20 o
   2  12   7      327.97      420.21    101.06 o
   3  12   7      967.10      850.94    125.41 o
   4  12   7    18189.01    17519.10    517.61 o
   5  12   7     9681.45     9202.58    243.95 o
   6  12   7      936.85      714.04    120.58 o
   7  12   7     9771.21     9429.47    253.20 o
   8  12   7     3814.49     3461.64    148.81 o
   9  12   7     1333.34     1365.37     97.82 o
  10  12   7     5206.60     5221.54    177.61 o
  11  12   7    13896.43    13983.95    333.22 o
  12  12   7     6896.89     7111.50    244.69 o
  13  12   7    28314.96    28528.26    552.82 o
  14  12   7    17249.78    18054.91    428.55 o
  15  12   7      862.99      769.07    196.09 o
  16  12   7      650.35      373.76    178.86 o
  17  12   7    15786.42    15507.74    555.01 o
  18  12   7      523.84      369.58    251.56 o
  19  12   7     2976.79     2592.33    361.85 o
  20  12   7      143.54      417.98    439.68 o
  -4  13   7     6026.78     6883.97    627.56 o
  -3  13   7     1772.45     1613.21    405.16 o
  -2  13   7    22161.14    22016.67    584.36 o
  -1  13   7     4005.51     3567.76    146.63 o
   0  13   7       27.19       35.19    105.86 o
   1  13   7     7297.96     7000.27    204.22 o
   2  13   7      157.31       86.65    112.10 o
   3  13   7     7282.21     7337.63    235.82 o
   4  13   7     5152.44     4896.85    170.98 o
   5  13   7    22837.27    22653.22    401.85 o
   6  13   7     1299.79     1387.85    115.95 o
   7  13   7     2057.98     2051.81    229.16 o
   8  13   7    20985.20    20470.54    415.75 o
   9  13   7    10799.69    10779.99    282.92 o
  10  13   7       21.49      281.38    111.45 o
  11  13   7     6161.32     6044.76    380.22 o
  12  13   7     2015.39     2049.02    194.41 o
  13  13   7      449.18      366.39    180.95 o
  14  13   7    11636.79    11946.81    396.30 o
  15  13   7      281.56      218.03    178.09 o
  16  13   7       68.87      340.49    252.21 o
  17  13   7     5383.55     5403.92    400.66 o
  18  13   7     3555.50     3834.70    336.54 o
  19  13   7     3901.02     3208.79    367.27 o
  20  13   7     7924.09     9171.82    705.91 o
  -3  14   7    12165.45    12419.12    756.74 o
  -2  14   7     5069.60     4534.07    408.90 o
  -1  14   7    12773.78    11763.54    444.35 o
   0  14   7      342.86      521.98    134.78 o
   1  14   7      550.81      547.61    136.25 o
   2  14   7      642.73      881.91    179.01 o
   3  14   7    11033.56    11501.10    275.95 o
   4  14   7     4153.15     3923.76    173.72 o
   5  14   7     1647.67     1625.58    111.28 o
   6  14   7     1196.49     1219.93    163.22 o
   7  14   7     1484.39     1405.21    166.21 o
   8  14   7    11664.00    11770.85    303.38 o
   9  14   7    39483.20    39511.81    695.18 o
  10  14   7    17405.39    17805.37    399.04 o
  11  14   7     5236.56     5403.32    212.88 o
  12  14   7      409.03      290.44    201.19 o
  13  14   7    11041.27    10198.85    410.41 o
  14  14   7      209.35      350.13    193.51 o
  15  14   7     3496.01     3819.59    293.31 o
  16  14   7      314.94      468.12    267.12 o
  17  14   7        0.63      -78.27    280.45 o
  18  14   7     2874.87     2898.89    350.27 o
  19  14   7      882.51      761.51    339.49 o
  20  14   7    12666.65    12645.67    848.04 o
  -2  15   7     1323.83     1994.48    477.16 o
  -1  15   7     7571.19     7956.31    872.36 o
   0  15   7     2372.35     2363.54    340.12 o
   1  15   7      982.03      951.51    206.20 o
   2  15   7      211.19       97.07    153.88 o
   3  15   7     3491.77     3159.81    188.64 o
   4  15   7     8048.04     7226.85    222.11 o
   5  15   7        0.18      -57.86    145.96 o
   6  15   7     1107.47     1118.04    181.91 o
   7  15   7      493.41      493.75    175.99 o
   8  15   7     1182.43     1323.33    183.34 o
   9  15   7    23267.99    23956.64    563.01 o
  10  15   7    34585.91    34591.64    633.08 o
  11  15   7      502.29      664.17    167.90 o
  12  15   7     4174.13     4175.39    298.01 o
  13  15   7     4954.75     5010.14    332.59 o
  14  15   7    15329.20    15187.52    515.14 o
  15  15   7     1736.05     1104.84    292.30 o
  16  15   7     1594.97     1418.08    345.86 o
  17  15   7     1133.55     1299.49    301.51 o
  18  15   7     1725.83     1926.44    362.57 o
  19  15   7      721.42      246.08    392.38 o
  -1  16   7     1607.64     1487.12   1011.28 o
   0  16   7     9595.26     9592.17    674.75 o
   1  16   7      356.86      696.43    491.81 o
   2  16   7      692.33      712.24    334.36 o
   3  16   7      675.35      587.82    153.36 o
   4  16   7     1032.95      844.54    154.73 o
   5  16   7       22.14      208.62    196.61 o
   6  16   7     1023.95      836.96    204.05 o
   7  16   7     5184.38     5544.05    261.98 o
   8  16   7        1.57      -66.39    193.54 o
   9  16   7      302.82      439.79    167.96 o
  10  16   7    10407.97    10471.01    337.65 o
  11  16   7     2578.65     2377.58    201.77 o
  12  16   7     4672.67     4764.19    311.37 o
  13  16   7        3.32      323.86    283.15 o
  14  16   7     4534.52     4033.61    357.10 o
  15  16   7      368.47      632.04    368.13 o
  16  16   7     8734.09     8097.78    533.99 o
  17  16   7     2710.99     2879.52    428.08 o
  19  16   7     3423.91     3439.48    565.68 o
   1  17   7     2297.03     2500.98    539.10 o
   2  17   7     1341.79     1689.54    376.68 o
   3  17   7     7029.55     6985.15    431.08 o
   4  17   7     9089.49     9035.37    369.71 o
   5  17   7     8347.48     7738.12    340.19 o
   6  17   7     1284.83      989.71    242.28 o
   7  17   7      703.58      676.82    225.69 o
   8  17   7     1598.39     1792.09    279.90 o
   9  17   7     5347.69     5149.45    301.18 o
  10  17   7     1671.92     1749.56    246.87 o
  11  17   7     2476.43     2243.97    247.37 o
  12  17   7     1517.14     1880.26    439.89 o
  13  17   7     2368.22     2990.68    434.12 o
  14  17   7       37.36      748.57    548.87 o
  15  17   7      148.92      592.93    331.23 o
  16  17   7    10098.43     9234.02    857.65 o
  17  17   7    10656.02     9559.99   1111.36 o
  18  17   7     2401.79     2610.41    494.51 o
   2  18   7      559.59      737.63    536.05 o
   3  18   7     7144.03     7022.70    531.99 o
   4  18   7    12388.90    12486.02    575.96 o
   5  18   7     8650.14     8639.56    480.40 o
   6  18   7     7061.68     7181.27    495.35 o
   7  18   7      179.02      174.95    250.64 o
   8  18   7     7410.80     7418.02    397.28 o
   9  18   7      306.88       65.91    233.57 o
  10  18   7    13207.48    14070.91    514.11 o
  11  18   7        0.46      728.70    982.86 o
  12  18   7     3523.50     3309.07    300.56 o
  13  18   7     1007.24      525.79    402.91 o
  14  18   7      446.58     -231.65    458.44 o
  15  18   7       32.24      273.99    863.63 o
  16  18   7     4093.23     3048.24    517.63 o
  17  18   7     6976.46     6868.16    644.77 o
  18  18   7     3689.11     3402.13    631.59 o
   4  19   7     9416.54     9428.77    641.60 o
   5  19   7     1000.96     1041.45    358.90 o
   6  19   7     3892.15     3534.38    498.74 o
   7  19   7      266.80      -57.60    345.45 o
   8  19   7     5550.61     5957.09    324.42 o
   9  19   7     6781.03     7009.44    483.96 o
  10  19   7     2784.91     2766.36    345.77 o
  11  19   7     3602.40     3691.99    375.43 o
  12  19   7    13649.39    14740.05   1432.73 o
  13  19   7     7297.17     6756.37    607.01 o
  14  19   7       14.68      -36.82    535.39 o
  15  19   7      233.63      809.20    569.55 o
  16  19   7      514.77      989.18    555.04 o
  17  19   7     2300.59     2843.14    830.91 o
   7  20   7     1001.48      985.04    629.95 o
   8  20   7     1283.01      934.30    411.19 o
   9  20   7     9285.40     9213.02    518.60 o
  10  20   7      976.60      501.20    351.43 o
  11  20   7     1902.64     1768.58    402.08 o
  12  20   7     5159.38     6652.82    947.82 o
  13  20   7    21660.76    23241.38   1146.02 o
  14  20   7     5546.86     5935.41    677.12 o
  15  20   7      927.41      926.19    580.11 o
  -8 -18   8     4209.56     3309.60    650.42 o
  -7 -18   8     5224.49     5245.22    992.46 o
  -6 -18   8     4743.87     4323.45    648.80 o
  -5 -18   8      707.94      200.07    434.70 o
  -4 -18   8    10495.45    11004.80    810.20 o
  -3 -18   8     2098.77     1599.44    986.97 o
  -2 -18   8      297.63     -146.72    492.93 o
  -1 -18   8     1163.74     1557.18    468.16 o
 -10 -17   8     2329.90     1723.40    643.63 o
  -9 -17   8      189.53      160.54    558.19 o
  -8 -17   8     2563.44     1789.92    457.52 o
  -7 -17   8     7214.11     7167.52    678.36 o
  -6 -17   8    20983.46    18901.87    984.49 o
  -5 -17   8     6959.08     5471.92    632.20 o
  -4 -17   8     1772.12     1344.07    411.16 o
  -3 -17   8     1576.33     2071.36    352.82 o
  -2 -17   8     1567.83     1704.56    342.35 o
  -1 -17   8      129.63      132.46    294.79 o
   0 -17   8        8.16     -273.11    273.11 o
   1 -17   8     3216.95     3799.06    381.78 o
   2 -17   8      247.22      403.29    362.85 o
 -11 -16   8      916.16      979.97   1153.78 o
 -10 -16   8      307.93      146.80    552.36 o
  -9 -16   8       67.56     1045.56    563.66 o
  -8 -16   8     1146.13     1557.18    601.03 o
  -7 -16   8     3303.09     3481.14    558.64 o
  -6 -16   8    14266.93    14273.68    834.84 o
  -5 -16   8    24835.20    23519.44   1025.87 o
  -4 -16   8      782.17     1320.47    306.10 o
  -3 -16   8      699.56      311.65    325.37 o
  -2 -16   8     5430.80     5558.79    324.25 o
  -1 -16   8     1142.74     1109.15    244.35 o
   0 -16   8     4721.04     5283.69    311.37 o
   1 -16   8       98.99      157.90    235.90 o
   2 -16   8     4463.99     4549.26    344.28 o
   3 -16   8      445.48      209.46    419.65 o
   4 -16   8        3.24      154.97    368.69 o
 -11 -15   8      136.85      418.49   1182.23 o
 -10 -15   8      937.96      819.95    643.94 o
  -9 -15   8      119.49      514.04    489.67 o
  -8 -15   8      124.50      650.19    527.43 o
  -7 -15   8      500.28      271.64    264.52 o
  -6 -15   8      560.92      390.95    363.79 o
  -5 -15   8     6686.82     7420.20    499.58 o
  -4 -15   8     5411.57     5345.87    418.57 o
  -3 -15   8       16.21      554.42    388.14 o
  -2 -15   8      835.74      866.15    229.23 o
  -1 -15   8     3600.29     3721.95    343.36 o
   0 -15   8    12584.72    12486.63    395.86 o
   1 -15   8    16933.29    17464.66    672.62 o
   2 -15   8      134.31       14.15    213.59 o
   3 -15   8      739.31      762.47    270.52 o
   4 -15   8       93.18      -35.43    269.21 o
   5 -15   8      635.14      898.21    386.46 o
 -12 -14   8     9013.30     7642.19    718.96 o
 -11 -14   8     8716.72     7335.86    719.33 o
 -10 -14   8     2129.31     2544.59    653.53 o
  -9 -14   8      431.72      439.25    377.85 o
  -8 -14   8      294.63     1069.16    474.86 o
  -7 -14   8      675.10     1099.10    418.74 o
  -6 -14   8    10834.10    11817.06    452.62 o
  -5 -14   8      978.67     1114.19    285.66 o
  -4 -14   8     6173.39     5902.88    337.56 o
  -3 -14   8       90.89      182.58    324.03 o
  -2 -14   8     1639.59     1705.12    338.60 o
  -1 -14   8      236.59      286.37    179.88 o
   0 -14   8     1717.83     1980.49    285.18 o
   1 -14   8    40647.86    42722.59    791.82 o
   2 -14   8    21135.65    21526.91    847.82 o
   3 -14   8      554.37      422.94    233.35 o
   4 -14   8      207.30      168.49    230.56 o
   5 -14   8      993.11     1317.65    302.74 o
   6 -14   8      858.05      840.36    359.86 o
   7 -14   8     7251.98     7985.10    517.90 o
 -12 -13   8     6773.62     6986.26    647.63 o
 -11 -13   8    16607.58    16886.22   1260.67 o
 -10 -13   8     3536.56     3761.38    734.03 o
  -9 -13   8     1618.74     1325.64    306.14 o
  -8 -13   8       81.02     -107.85    293.76 o
  -7 -13   8     3024.67     3594.69    503.99 o
  -6 -13   8    10828.08    10046.95    459.79 o
  -5 -13   8    26736.96    27684.84    883.02 o
  -4 -13   8      249.88      506.35    302.83 o
  -3 -13   8     5127.69     5073.43    247.00 o
  -2 -13   8      745.07      946.01    174.16 o
  -1 -13   8     1849.49     1786.75    206.32 o
   0 -13   8      176.09      191.19    162.03 o
   1 -13   8    16706.40    17812.29    383.01 o
   2 -13   8    38090.86    39473.96    847.84 o
   3 -13   8    10386.72    10504.06    355.99 o
   4 -13   8      416.22      529.85    258.55 o
   5 -13   8      451.30      290.10    210.64 o
   6 -13   8        0.62      174.94    371.04 o
   7 -13   8     7771.56     8923.71    568.14 o
   8 -13   8     3267.30     3364.80    571.80 o
 -13 -12   8      497.98      338.05    500.33 o
 -12 -12   8     3529.22     4156.22    991.67 o
 -11 -12   8     9098.63     9269.54    505.76 o
 -10 -12   8     2465.09     2053.87    348.20 o
  -9 -12   8     1676.08     1198.92    273.76 o
  -8 -12   8       12.67      239.57    244.74 o
  -7 -12   8    19016.03    19483.19    503.43 o
  -6 -12   8      790.35      505.75    237.77 o
  -5 -12   8    26991.10    28171.71    665.47 o
  -4 -12   8     2830.34     2826.35    256.11 o
  -3 -12   8    14585.85    14551.13    444.85 o
  -2 -12   8    10090.40    10414.50    303.81 o
  -1 -12   8     1660.22     1657.50    178.30 o
   0 -12   8     6070.88     5631.02    257.82 o
   1 -12   8      556.82      371.14    142.05 o
   2 -12   8    11451.99    11787.92    306.44 o
   3 -12   8    12206.57    12719.07    374.07 o
   4 -12   8      558.64     1031.84    315.97 o
   5 -12   8       81.00      134.60    161.97 o
   6 -12   8      144.61     -132.95    168.16 o
   7 -12   8        4.72      281.63    246.11 o
   8 -12   8     3313.06     2966.65    323.44 o
   9 -12   8     2470.66     2597.62    370.64 o
 -13 -11   8     8732.21     8665.72   1093.15 o
 -12 -11   8       16.99      373.02    470.23 o
 -11 -11   8     2639.87     3405.84    433.23 o
 -10 -11   8      811.28      491.73    280.39 o
  -9 -11   8      335.00      430.37    371.48 o
  -8 -11   8      558.45      481.10    225.41 o
  -7 -11   8     7371.86     7522.14    319.04 o
  -6 -11   8    31989.28    33438.29    904.13 o
  -5 -11   8      425.92      307.32    171.63 o
  -4 -11   8    11278.17    10712.85    373.17 o
  -3 -11   8     9916.10     9395.56    347.86 o
  -2 -11   8    28823.50    27775.37    547.12 o
  -1 -11   8     2448.03     2247.97    168.23 o
   0 -11   8    11511.50    11119.05    319.61 o
   1 -11   8     5005.42     4832.02    205.62 o
   2 -11   8     2567.99     2446.77    169.01 o
   3 -11   8      437.21      523.21    159.60 o
   4 -11   8        0.28      217.13    152.83 o
   5 -11   8      163.25      223.44    152.00 o
   6 -11   8     1019.01      901.31    197.24 o
   7 -11   8     2860.69     2917.49    212.95 o
   8 -11   8       14.46       33.76    259.72 o
   9 -11   8      107.43      258.54    234.45 o
  10 -11   8    17772.82    18227.31    649.16 o
 -13 -10   8     7608.19     7891.05    566.94 o
 -12 -10   8     4450.61     4885.05    406.39 o
 -11 -10   8       82.98        1.58    380.24 o
 -10 -10   8       85.11      -55.35    270.87 o
  -9 -10   8       63.22      159.06    289.57 o
  -8 -10   8     4114.23     3911.03    264.17 o
  -7 -10   8      664.09      415.82    171.99 o
  -6 -10   8     4858.85     5119.96    277.63 o
  -5 -10   8    23631.18    23035.55    548.75 o
  -4 -10   8      141.80      272.95    173.38 o
  -3 -10   8      137.42      125.50    177.09 o
  -2 -10   8    26519.08    26554.75    505.16 o
  -1 -10   8      326.27      435.99    107.65 o
   0 -10   8     2692.71     2718.97    167.61 o
   1 -10   8     4808.23     4524.92    226.07 o
   2 -10   8     4263.48     4470.97    222.27 o
   3 -10   8    10855.53    10781.39    286.06 o
   4 -10   8      921.09     1119.20    157.88 o
   5 -10   8     3306.88     3196.28    186.71 o
   6 -10   8    12697.07    12329.28    397.57 o
   7 -10   8      867.23     1202.82    313.54 o
   8 -10   8     2730.78     2730.85    211.36 o
   9 -10   8      583.09      577.77    332.51 o
  10 -10   8     2046.85     1997.58    231.41 o
  11 -10   8    21124.92    23602.98   1101.89 o
 -13  -9   8       50.72      517.09    348.72 o
 -12  -9   8     3067.68     2284.92    481.86 o
 -11  -9   8      104.82      185.28    246.37 o
 -10  -9   8      258.57      727.55    254.08 o
  -9  -9   8       40.56       81.20    217.23 o
  -8  -9   8       85.25      195.83    181.24 o
  -7  -9   8    34437.05    35140.59    884.31 o
  -6  -9   8    13581.72    13540.95    364.57 o
  -5  -9   8     5904.42     6445.65    345.59 o
  -4  -9   8     8607.38     8417.34    296.81 o
  -3  -9   8      447.75      732.13    167.14 o
  -2  -9   8     1276.06     1325.47    187.96 o
  -1  -9   8       17.74       22.35    107.72 o
   0  -9   8     4052.33     3771.77    164.95 o
   1  -9   8      936.92      926.40    115.30 o
   2  -9   8      154.70      -46.91    123.23 o
   3  -9   8     3959.30     4284.02    188.86 o
   4  -9   8    12333.01    12940.04    302.94 o
   5  -9   8     4120.24     3785.54    225.22 o
   6  -9   8    31719.92    34036.15    581.70 o
   7  -9   8     8078.69     8459.95    247.51 o
   8  -9   8      738.52      850.53    133.84 o
   9  -9   8       34.53      -40.21    132.17 o
  10  -9   8     2856.89     2748.17    213.70 o
  11  -9   8     2925.34     3441.51    227.13 o
  12  -9   8     3452.19     3764.57    973.86 o
 -13  -8   8     3401.47     2917.30    421.18 o
 -12  -8   8       20.64     1135.19    572.57 o
 -11  -8   8      697.96      729.63    247.21 o
 -10  -8   8     2779.41     2694.26    251.75 o
  -9  -8   8      967.54      876.85    185.91 o
  -8  -8   8     2276.97     1934.93    210.30 o
  -7  -8   8    24448.15    24536.40    550.88 o
  -6  -8   8    83673.03    86127.45   1545.42 o
  -5  -8   8    16562.86    16378.99    592.16 o
  -4  -8   8     4446.65     4395.85    212.65 o
  -3  -8   8     1054.05     1092.51    169.58 o
  -2  -8   8      597.70      590.76    151.75 o
  -1  -8   8       64.29       60.79     81.91 o
   0  -8   8    13239.93    13305.69    476.16 o
   1  -8   8    14918.40    14591.74    343.18 o
   2  -8   8      297.58      487.73    121.97 o
   3  -8   8      206.45      159.42    114.50 o
   4  -8   8     6040.81     6189.52    244.08 o
   5  -8   8      465.62      620.78    136.17 o
   6  -8   8    35888.55    38290.64    611.58 o
   7  -8   8    46750.91    48041.65    686.34 o
   8  -8   8      929.12      860.48    128.76 o
   9  -8   8     1246.26     1071.66    164.25 o
  10  -8   8     2781.32     2863.99    149.46 o
  11  -8   8     3686.87     3868.98    164.71 o
  12  -8   8        6.21     -138.15    381.90 o
  13  -8   8      340.02      369.08    402.09 o
 -13  -7   8     2491.82     2976.27    676.98 o
 -12  -7   8     4834.93     5098.57    384.95 o
 -11  -7   8      307.64      565.91    239.11 o
 -10  -7   8      276.06      290.44    179.22 o
  -9  -7   8      760.83      717.28    166.96 o
  -8  -7   8     5361.36     5419.79    232.51 o
  -7  -7   8      466.43      458.67    149.74 o
  -6  -7   8    89174.41    90546.45   1529.19 o
  -5  -7   8    54530.61    54422.44   1085.24 o
  -4  -7   8     1348.04     1480.85    194.11 o
  -3  -7   8     3770.55     3818.38    256.28 o
  -2  -7   8     1724.19     1514.18    152.71 o
  -1  -7   8     2338.47     2620.96    179.11 o
   0  -7   8     1121.65     1348.57    152.41 o
   1  -7   8    29142.66    30815.95    606.58 o
   2  -7   8      759.09      778.47    123.57 o
   3  -7   8      194.81      327.14    222.35 o
   4  -7   8      381.19      614.68    113.06 o
   5  -7   8      490.29      489.11    116.43 o
   6  -7   8     3087.39     3063.68    139.88 o
   7  -7   8    33478.52    34584.03    515.95 o
   8  -7   8    17431.49    17427.29    310.61 o
   9  -7   8     1514.79     1584.66    151.24 o
  10  -7   8      309.92      252.74     97.79 o
  11  -7   8     5500.25     5227.45    150.14 o
  12  -7   8     2572.01     2092.64    384.25 o
  13  -7   8        0.08      -38.37    315.40 o
  14  -7   8      650.58      129.91    411.54 o
 -13  -6   8        9.32     -148.35    492.25 o
 -12  -6   8     1853.78     2290.63    320.83 o
 -11  -6   8        1.85     -175.08    215.72 o
 -10  -6   8     3415.69     3301.65    221.85 o
  -9  -6   8     4443.71     3947.79    227.46 o
  -8  -6   8     2886.38     2988.61    268.09 o
  -7  -6   8     8159.94     7745.97    250.87 o
  -6  -6   8     7874.30     8588.72    253.56 o
  -5  -6   8    40845.52    40473.85    671.02 o
  -4  -6   8     4305.57     4118.69    174.00 o
  -3  -6   8     2650.73     2552.99    135.04 o
  -2  -6   8     4587.16     4123.13    192.20 o
  -1  -6   8    17063.38    17271.77    385.04 o
   0  -6   8    11583.76    12356.26    324.18 o
   1  -6   8      287.66      307.74    122.00 o
   2  -6   8     3368.75     3580.71    160.34 o
   3  -6   8    13615.63    14875.63    325.47 o
   4  -6   8     1211.89     1019.91    122.85 o
   5  -6   8      801.75      808.93     95.11 o
   6  -6   8    13385.55    13466.34    253.49 o
   7  -6   8      902.79      919.87    148.16 o
   8  -6   8     9996.69    10296.37    420.11 o
   9  -6   8      114.10      180.73     97.58 o
  10  -6   8     4767.01     4889.89    195.35 o
  11  -6   8      145.52      193.53     77.74 o
  12  -6   8     2161.43     1630.23    346.72 o
  13  -6   8        7.19      195.01    276.28 o
  14  -6   8      630.89      677.23    410.37 o
 -13  -5   8     5450.38     6076.42    533.59 o
 -12  -5   8       37.12      -33.18    297.79 o
 -11  -5   8      255.10      694.20    255.86 o
 -10  -5   8     6515.99     6100.93    260.16 o
  -9  -5   8     9042.11     9168.89    311.76 o
  -8  -5   8     7108.51     7029.75    332.65 o
  -7  -5   8     8309.85     8032.14    247.06 o
  -6  -5   8     5800.05     5743.76    207.17 o
  -5  -5   8     5735.65     5561.44    202.39 o
  -4  -5   8     8821.46     7967.61    240.07 o
  -3  -5   8       56.88       92.23    123.44 o
  -2  -5   8       97.88      -63.91    163.52 o
  -1  -5   8    11026.77    11268.14    303.88 o
   0  -5   8    19571.73    19619.17    534.32 o
   1  -5   8     9046.33     9153.13    282.73 o
   2  -5   8    17531.12    17636.05    389.64 o
   3  -5   8    61040.25    63878.00   1021.20 o
   4  -5   8      965.15      807.80     91.53 o
   5  -5   8     2817.54     2683.17    114.44 o
   6  -5   8     6321.83     6364.67    160.83 o
   7  -5   8    12417.00    12201.75    282.99 o
   8  -5   8     2384.40     2497.74    122.82 o
   9  -5   8      360.63      377.45     91.06 o
  10  -5   8     9682.79    10003.74    264.03 o
  11  -5   8      547.43      481.99     83.64 o
  12  -5   8      178.78      242.28    238.90 o
  13  -5   8      230.03      148.74    271.53 o
  14  -5   8     9017.00     8619.48    558.68 o
  15  -5   8     3144.11     2592.44    451.18 o
 -13  -4   8     7621.44     8700.06    632.07 o
 -12  -4   8     2019.15     2402.31    353.51 o
 -11  -4   8      487.59      803.24    192.01 o
 -10  -4   8     3692.26     3618.18    213.47 o
  -9  -4   8     9173.88     9066.79    346.48 o
  -8  -4   8       96.99      241.26    133.30 o
  -7  -4   8      490.01      545.04    139.96 o
  -6  -4   8    11988.92    11739.19    288.49 o
  -5  -4   8     3731.51     3476.41    162.37 o
  -4  -4   8      972.48      875.27    113.17 o
  -3  -4   8      914.91      989.91    153.57 o
  -2  -4   8      808.43      575.21     84.97 o
  -1  -4   8     9180.58     9168.37    363.37 o
   0  -4   8     3787.64     3640.94    184.05 o
   1  -4   8    20424.13    21904.97    452.93 o
   2  -4   8    32155.48    33032.11    608.16 o
   3  -4   8    61464.64    62146.57   1174.96 o
   4  -4   8    14543.56    15319.38    372.53 o
   5  -4   8    12969.13    13123.75    286.41 o
   6  -4   8     3035.11     2566.09    117.84 o
   7  -4   8    10522.63    11178.72    216.64 o
   8  -4   8        1.29       22.06     79.23 o
   9  -4   8     1094.21     1320.64     98.74 o
  10  -4   8     1198.50     1052.22    114.70 o
  11  -4   8      267.73      377.86     83.25 o
  12  -4   8     3408.43     3257.39    147.63 o
  13  -4   8     2296.50     2228.54    286.44 o
  14  -4   8     2968.88     2852.96    328.38 o
  15  -4   8     1434.79      940.11    305.07 o
  16  -4   8      308.60     -128.76    418.26 o
 -13  -3   8      316.74      490.56    429.58 o
 -12  -3   8     2288.86     2079.56    358.90 o
 -11  -3   8      751.73      800.90    216.00 o
 -10  -3   8      437.79      509.26    167.15 o
  -9  -3   8     6100.89     6220.53    347.44 o
  -8  -3   8     3654.24     3809.72    219.75 o
  -7  -3   8    22265.18    22882.23    445.01 o
  -6  -3   8      515.64      363.30    114.09 o
  -5  -3   8    12183.52    12272.16    279.04 o
  -4  -3   8     1021.51     1000.33    110.80 o
  -3  -3   8     8516.77     8188.23    295.55 o
  -2  -3   8     7170.38     6594.14    194.67 o
  -1  -3   8    71560.58    74696.05   1412.70 o
   0  -3   8    23814.87    24652.42    543.74 o
   1  -3   8     1089.67     1439.97    154.60 o
   2  -3   8    16940.77    17849.43    382.47 o
   3  -3   8    16741.87    16115.27    400.05 o
   4  -3   8    19841.21    19709.56    332.27 o
   5  -3   8     1069.15      873.93     88.45 o
   6  -3   8    25050.36    25039.50    466.16 o
   7  -3   8     2541.16     2671.39    108.21 o
   8  -3   8     2666.35     2428.32    107.56 o
   9  -3   8     9699.47     9520.26    307.45 o
  10  -3   8     6439.61     6281.47    194.57 o
  11  -3   8     3382.09     3369.32    118.70 o
  12  -3   8    11890.55    12344.67    214.40 o
  13  -3   8      534.17      289.04    236.58 o
  14  -3   8     3347.88     2488.37    312.26 o
  15  -3   8       80.34      228.14    324.80 o
  16  -3   8      373.11     -186.28    376.51 o
 -12  -2   8     1108.59     1841.68    305.68 o
 -11  -2   8       56.39     -126.91    187.15 o
 -10  -2   8        2.10     -101.55    153.47 o
  -9  -2   8     8446.31     8600.75    356.20 o
[truncated: 389,014 more chars]
